# Supplementary material for: Recurrent humid phases in Arabia over the past 8 million years
Source: Nature. 2025 Apr 9;640(8060):954–61. doi: 10.1038/s41586-025-08859-6 (PMC12018461; doi:10.1038/s41586-025-08859-6)
Supplement: Supplementary file 2 — Supplementary Data 1 [file 41586_2025_8859_MOESM2_ESM.xlsx]

## Sheet: Solution U-Th
Solution-derived ages
Cave Name	Speleothem ID	Sample	238U [µg/g] [ppm]	±	232Th [ng/g]	±	Depth From Top (cm)	Th/U	(234U/238U)	±	(230Th/238U)	±	age uncorrected [ka]	±	age corrected [ka]	±	Material (G/C/M) G=gypsum; C=calcite; M=mixed
Kahf at Tahaaleb (Mossy Cave)	SA01	SA01-1	0.46233	0.00299479	0.00193871	0.000579829	0.8	0.00419335	1.00341	0.000371693	0.996028	0.00498804	Out of range	-----	Out of range	-----	C
Kahf Assadaqah (Friendship Cave)	SA01	SA01-2	0.202505	0.00131507	0.759524	0.0051685	6.5	3.75064	1.00254	0.000333735	1.00122	0.00248183	Out of range	-----	Out of range	-----	C
Kahf Assadaqah (Friendship Cave)	SA04	SA04-1	0.198526	0.00142502	0.0379464	0.000372869	0.5	0.191141	1.00429	0.000405638	0.998679	0.0075278	Out of range	-----	Out of range	-----	C
Kahf al Fondoq (Hotel Cave)	SA05	SA05-1	0.178276	0.00103628	0.105208	0.000695049	0.4	0.590142	1.00888	0.000439886	0.991566	0.00445181	Out of range	-----	Out of range	-----	C
Kahf al Fondoq (Hotel Cave)	SA05	SA05-4	0.142975	0.00105205	3.54996	0.0274398	3.1	24.8292	1.00118	0.000342054	1.00797	0.00296491	Out of range	-----	Out of range	-----	C
Kahf al Fondoq (Hotel Cave)	SA05	SA05-5	0.216522	0.00158084	1.10194	0.00831957	6	5.08927	1.00169	0.000373277	1.00936	0.00263358	Out of range	-----	Out of range		C
Kahf at Tahaaleb (Mossy Cave)	SA07	SA07-6	2.75312	0.0257405	1.27192	0.0123065	(N/A) outer crust	0.461991	0.887431	0.000195399	0.529674	0.00160579	102.042	0.5333	102.027	0.5199	G
Kahf at Tahaaleb (Mossy Cave)	SA07	SA07-3	0.0569459	0.00039682	0.0233389	0.00040347	2	0.409843	0.993486	0.00110893	1.00058	0.00910109	Out of range	-----	Out of range	-----	C
Kahf Alfakhamah (Luxury Cave)	SA09	SA09-1	0.623381	0.00435579	1.9414	0.0142938	side of stal (most recent)	3.11431	0.994177	0.000325005	0.961689	0.00258182	380.673	10.00/-9.00	380.582	9.80/-9.10	C
Kahf at Tahaaleb (Mossy Cave)	SA09	SA09-2	1.3793	0.00919315	0.0256932	0.000240935	1	0.0186277	1.00018	0.000229891	1.00053	0.00275666	Out of range	-----	Out of range	-----	C
Kahf at Tahaaleb (Mossy Cave)	SA09	SA09-3	1.71764	0.0103484	0.0117461	9.63049e-05	2.8	0.00683849	1.00333	0.000270705	0.999185	0.00440417	Out of range	-----	Out of range	-----	C
Kahf at Tahaaleb (Mossy Cave)	SA10	SA10-11	0.174383	0.00147368	11.6508	0.101126	(N/A) outer crust	66.8115	0.879486	0.00205657	0.37519	0.00601227	63.9371	0.526	61.678	1.3811	G
Kahf at Tahaaleb (Mossy Cave)	SA10	SA10-1	2.5257	0.0174769	14.2466	0.11016	(N/A) outer crust	5.64068	0.890603	0.000344098	0.447024	0.0016957	77.7304	0.4242	77.5427	0.4338	G
Kahf at Tahaaleb (Mossy Cave)	SA10	SA10-10	0.368616	0.00294734	1.56116	0.0132759	0.5	4.2352	0.978209	0.00111081	0.899473	0.00332658	284.108	5.6778	283.98	5.448	M
Kahf at Tahaaleb (Mossy Cave)	SA10	SA10-2	0.120728	0.000709393	0.0486914	0.000413294	0.8	0.403314	0.999632	0.00078688	1.007	0.00536577	Out of range	-----	Out of range	-----	C
Kahf at Tahaaleb (Mossy Cave)	SA10	SA10-4	0.135867	0.000801949	0.00622501	0.000123387	22.8	0.0458167	0.999413	0.00064842	0.99237	0.00965009	Out of range	-----	Out of range	-----	C
Kahf at Tahaaleb (Mossy Cave)	SA11	SA11-1	0.232847	0.00145175	0.00893142	0.000320744	0.9	0.0383575	1.00306	0.000381469	1.00076	0.00741167	Out of range	-----	Out of range	-----	C
Kahf at Tahaaleb (Mossy Cave)	SA14	SA14-2	0.643136	0.0038657	0.0559075	0.000405689	4	0.0869296	1.00373	0.000350561	0.994624	0.00466083	Out of range	-----	Out of range	-----	C
Kahf al alf Janah (1000 Wings Cave)	SA17	SA17-1	1.85039	0.0113226	0.745972	0.00486586	0.3	0.403143	1.00676	0.000254487	1.01516	0.0027337	Out of range	-----	Out of range	-----	C
Kahf al alf Janah (1000 Wings Cave)	SA17	SA17-4	1.94537	0.0119349	0.127733	0.000830543	5.3	0.0656599	1.00145	0.000306129	1.00294	0.000746699	out of range	-----	Out of range	-----	C
Kahf al alf Janah (1000 Wings Cave)	SA18	SA18-2	0.161153	0.00105114	0.15525	0.00131363	1.8	0.963372	1.01342	0.000612331	0.975588	0.00596643	347.07	+16.78/-14.24	347	+16.18/-14.19	C
Kahf al alf Janah (1000 Wings Cave)	SA19	SA19-1	7.02721	0.0447388	2.91486	0.0236871	0.1	0.414797	1.02642	0.000200398	1.02949	0.00553034	Out of range	-----	Out of range	-----	C
Kahf al alf Janah (1000 Wings Cave)	SA19	SA19-3	0.642453	0.00399064	0.0223603	0.000149495	3.2	0.0348046	1.00055	0.000257982	1.00076	0.000944211	Out of range	-----	Out of range	-----	C
Kahf al alf Janah (1000 Wings Cave)	SA20	SA20-1	1.23643	0.00810674	0.765071	0.00626809	0	0.618774	1.01123	0.0002626	1.0166	0.00516686	Out of range	-----	Out of range	-----	C
Kahf al alf Janah (1000 Wings Cave)	SA20	SA20-3	1.16769	0.007573	1.38864	0.00905307	8.3	1.18923	1.00669	0.00046634	1.01214	0.000908544	Out of range	-----	Out of range	-----	C
Kahf al alf Janah (1000 Wings Cave)	SA21	SA21-1	0.738002	0.00442392	0.705859	0.00522579	0.9	0.956445	1.01053	0.000296645	1.01685	0.00488124	Out of range	-----	Out of range	-----	C
Kahf al alf Janah (1000 Wings Cave)	SA21	SA21-2	0.676897	0.00424791	0.761434	0.00482586	5.5	1.12489	1.00835	0.000415829	1.01003	0.00105345	Out of range	-----	Out of range	-----	C
Kahf al alf Janah (1000 Wings Cave)	SA21	SA21-3	0.949862	0.005968	1.4679	0.00924427	10	1.54538	1.00671	0.000385803	1.01053	0.00090985	Out of range	-----	Out of range	-----	C
EP19.8	SA25	SA25-1	0.534868	0.00339907	0.21223	0.00147046	0.3	0.396789	1.00133	0.000359843	1.00269	0.00306134	Out of range	-----	Out of range	-----	C
EP19.8	SA26	SA26-1	4.07713	0.0254384	0.141978	0.00117064	0.5	0.034823	0.994182	0.00025225	0.981828	0.00535504	Out of range	-----	Out of range	-----	C
EP19.8	SA26	SA26-4	2.81878	0.0183084	0.110553	0.000723386	0.9	0.0392201	0.991176	0.00021368	0.987031	0.00123146	out of range	-----	Out of range	-----	C
EP19.8	SA27	SA27-1	2.5376	0.0163699	5.71882	0.0388392	0.1	2.25364	0.966148	0.000250927	0.955364	0.00247587	Out of range	-----	Out of range	-----	C
Kahf Alfakhamah (Luxury Cave)	SA30	SA30-3	2.00452	0.0126042	0.135858	0.00104465	10.6	0.0677757	0.957751	0.000341474	0.781752	0.00377991	190.026	2.5678	190.024	2.5388	C
Kahf Alfakhamah (Luxury Cave)	SA30	SA30-2	1.13207	0.00708067	0.0696797	0.000594376	8.1	0.0615505	0.958498	0.000275186	0.786698	0.00528675	192.871	3.6857	192.869	3.7048	C
Kahf Alfakhamah (Luxury Cave)	SA30	SA30-1	1.17513	0.00743594	0.206181	0.00150745	1	0.175454	0.950202	0.000329245	0.79069	0.0031164	201.952	2.4168	201.946	2.4083	C
Kahf Alfakhamah (Luxury Cave)	SA31	SA31-1	1.35041	0.00919759	0.163071	0.00114916	0.5	0.120757	0.967154	0.000343019	0.802343	0.00172418	197.59	1.2342	197.587	1.2275	C
Kahf Alfakhamah (Luxury Cave)	SA31	SA31-2	2.34338	0.0156892	0.907369	0.00641784	5	0.387206	0.961491	0.000199899	0.801551	0.00218555	201.274	1.6381	201.262	1.63	C
Kahf Alfakhamah (Luxury Cave)	SA31	SA31-3	10.2955	0.0664006	2.14522	0.0143974	5.7	0.208365	0.967784	0.000206733	0.824396	0.00474385	213.897	3.9614	213.89	3.9358	C
Kahf Alfakhamah (Luxury Cave)	SA32	SA32-2	0.1128	0.0012	3.20103	0.0354842	0	28.3895	0.998603	0.000559417	1.0153	0.00316698	Out of range	-----	Out of range	-----	C
Kahf Alfakhamah (Luxury Cave)	SA32	SA32-3	0.528	0.0032	0.631495	0.00410685	0.2	1.19592	1.00088	0.000433414	0.996546	0.00292089	Out of range	-----	Out of range	-----	C
Kahf Alfakhamah (Luxury Cave)	SA32	SA32-4	1.0343	0.0062	0.251379	0.00178361	2.9	0.243037	1.00361	0.000282627	1.0028	0.00393825	Out of range	-----	Out of range	-----	C
Kahf Alfakhamah (Luxury Cave)	SA35	SA35-1	0.840989	0.0049042	below detection limit	below detection limit	0.4	below detection limit	1.00487	0.000574072	1.61114	0.0084311	Out of range	-----	Out of range	-----	C
Kahf Alfakhamah (Luxury Cave)	SA35	SA35-3	4.4859	0.0287452	0.00925175	0.00031121	5.2	0.00206241	0.987196	0.00030701	0.979235	0.0007157	Out of range	-----	Out of range	-----	C
Kahf Alfakhamah (Luxury Cave)	SA35	SA35-4	2.95659	0.0182483	0.0279162	0.000360976	8.1	0.00944203	0.984073	0.00030501	0.976742	0.000814449	Out of range	-----	Out of range	-----	C
Kahf Almorabbaa (Murubbeh Cave)	SA40	SA40-1	0.0850897	0.000506829	3.86538	0.0296053	0.1	45.4272	1.04303	0.000750601	1.02212	0.00541406	370.101	17.59/-14.40	368.93	16.88/- 14.65	C
Kahf Almorabbaa (Murubbeh Cave)	SA40	SA40-2	0.0402406	0.000264004	5.93468	0.0408547	1.5	147.48	1.02035	0.00123056	1.04291	0.00366126	Out of range	-----	Out of range	-----	C

## Sheet: LA U-Th
Cave Name	Speleothem ID	Sample ID	230Th [cps]	232Th [V]	234U [cps]	235U [V]	238U [V]	(234U/238U)	±	(230Th/238U)	±	(234U/238U)	±	(230Th/238U)	±	(234U/238U) initial	±	age uncorrected [ka]	±	age corrected [ka]	±	Material (G/C/M) G=gypsum; C=calcite; M=mixed
Mossy Cave	SA07	SA07-1/2	21.6816	0.00750455	167.247	0.000176197	0.0248527	1.0014	0.0102105	0.949481	0.0220976	1.00142	0.010429	0.945225	0.0268638	1.00345	0.0259	322.259	77.60/-43.07	313.687	77.20/-45.84	G
Mossy Cave	SA07	SA07-3/4	78.2278	0.00353526	77.9907	0.000612923	0.0856607	1.02174	0.0154281	1.00536	0.014077	1.02286	0.0187532	1.00552	0.0146263	1.0714	0.0393	408.521	202.98/-73.31	402.973	223.55/-78.59	M
Mossy Cave	SA07	SA07-5/6	11.9183	0.00414352	29.4217	8.66746e-05	0.0119992	1.02887	0.0237804	0.891505	0.0373301	1.02935	0.024428	0.875628	0.041834	1.05217	0.0413	215.044	40.26/-29.11	203.496	40.51/-28.16	M
Mossy Cave	SA07	SA07-7/8	25.3119	0.00333481	39.459	0.000205384	0.0286989	0.998654	0.0223476	0.93327	0.0246159	0.988546	0.0241398	0.933547	0.0273422	0.97148	0.0754	298.348	96.65/-47.04	322.776	164.65/-63.02	M
Mossy Cave	SA07	SA07-9/10	50.7345	6.25238e-05	70.6405	0.00036814	0.0520139	1.0352	0.014313	1.02386	0.0152571	1.03521	0.0143088	1.02386	0.0152655	1.11238	0.0343	410.642	191.86-70.33	410.584	191.13/-72.35	M
Mossy Cave	SA07	SA07-11/12	29.4586	7.89263e-05	39.9542	0.000230262	0.0322266	1.01309	0.0164347	0.973228	0.0183732	1.01309	0.0165022	0.973214	0.0184006	1.03443	0.0408	342.253	110.77/-52.48	342.207	105.51-52.08	M
Mossy Cave	SA07	SA07-13/14	13.4041	2.99773e-05	35.855	9.38344e-05	0.0134015	1.04765	0.018741	1.03408	0.0276608	1.04766	0.0187416	1.03409	0.0276882	1.1423	0.0608	387.028	238.24/-81.53	386.995	231.77/-81.84	M
Mossy Cave	SA07	SA07-15/16	11.0331	7.37445e-06	44.4697	8.75605e-05	0.0122916	1.00404	0.0144742	0.954911	0.0310671	1.00404	0.0144665	0.954896	0.0310748	1.01017	0.0376	326.709	138.50/-57.15	326.675	131.84/-59.58	M
Luxury Cave	SA31	SA31-1/2	188.638	3.21784e-05	1135.92	0.00183149	0.255601	0.968228	0.00310499	0.78735	0.00598628	0.968226	0.00310564	0.787344	0.00598669	0.946132	0.0056	186.78	4.37	186.778	4.245	C
Luxury Cave	SA31	SA31-3/4	116.022	0.000100406	545.876	0.00112169	0.156725	0.956093	0.00361552	0.795977	0.00676649	0.956076	0.00361729	0.795957	0.00676776	0.922414	0.0069	201.3	6.16/-5.59	201.299	5.7579	C
Luxury Cave	SA31	SA31-5/6	149.385	0.000111073	504.198	0.00146672	0.204875	0.954313	0.00409493	0.789683	0.00647396	0.954307	0.00409614	0.789643	0.0064752	0.920038	0.0078	198.019	5.58	197.996	5.6082	C
Luxury Cave	SA31	SA31-7/8	62.6001	2.64963e-05	264.88	0.000591212	0.0824145	0.96739	0.00547978	0.831178	0.00959278	0.967388	0.00548031	0.831162	0.00959403	0.939272	0.011	219.993	10.11/-9.40	219.981	10.05/-9.02	C
Luxury Cave	SA31	SA31-9/10	95.6416	3.76193e-05	409.551	0.000907936	0.126861	0.970217	0.00425115	0.813167	0.00814561	0.970216	0.00425204	0.813159	0.00814661	0.947121	0.008	203.117	6.9857	203.111	6.792	C
Luxury Cave	SA31	SA31-11/12	116.849	2.5286e-05	495.135	0.0011084	0.154929	0.97755	0.00442254	0.805798	0.00720843	0.977549	0.00441617	0.805787	0.00720893	0.961302	0.0078	192.649	5.6514	192.643	5.6719	C
Luxury Cave	SA31	SA31-13/14	185.103	1.87566e-05	818.933	0.00176129	0.24604	0.962106	0.00324573	0.808498	0.00540618	0.962107	0.003237	0.808496	0.00540634	0.932165	0.0064	206.029	4.9419	206.027	4.9496	C
Luxury Cave	SA31	SA31-15/16	153.379	6.80308e-05	744.713	0.00140276	0.196153	0.965741	0.00346725	0.809903	0.00596874	0.96574	0.00345944	0.809894	0.00596985	0.93899	0.0066	204.183	5.1904	204.177	5.2096	C
Luxury Cave	SA31	SA31-17/18	441.302	0.000273389	1202.94	0.00404421	0.556437	0.971138	0.00286821	0.82171	0.00446911	0.971129	0.00286081	0.821698	0.0044694	0.947901	0.0056	208.872	4.1444	208.869	4.3444	C
Mossy Cave	SA10	SA10_B_Side-3/4	76.252	6.03452e-05	221.949	0.000526688	0.0739013	0.997	0.00738465	0.971819	0.0114141	0.996678	0.00748647	0.971819	0.011416	0.98946	0.0273	406.49	105.32/-52.71	408.477	113.17/-53.18	M
Mossy Cave	SA10	SA10_B_Side-11/12	18.3254	0.000448025	60.0184	7.26279e-05	0.0102952	0.992131	0.01607	0.918768	0.0409989	0.992114	0.0160185	0.920397	0.0423959	0.982083	0.0409	287.78	122.91-53.58	290.368	119.14/-55.81	M
Mossy Cave	SA10	SA10_A_Top-1/2	92.4391	2.17124e-05	210.457	0.000428417	0.059831	1.01208	0.0069604	1.00102	0.0119115	1.01208	0.00695876	1.00102	0.0119118	1.04372	0.0218	455.235	196.82-71.43	455.236	208.96/-70.81	M
Mossy Cave	SA10	SA10_A_Top-3/4	20.5751	0.000678437	57.7685	0.000146323	0.0206331	1.00835	0.0134298	0.957499	0.0235604	1.00838	0.0136847	0.954904	0.0238683	1.02045	0.0331	320.786	82.79/-46.54	315.584	81.00/-45.79	M
Mossy Cave	SA10	SA10_A_Top-13/14	33.5687	0.00393526	34.4168	0.000230127	0.0314548	0.911813	0.0520869	0.578589	0.050879	0.89362	0.0763734	0.568226	0.0669264	0.853272	0.1181	112.672	27.81/-19.14	113.776	42.13/-26.70	G

## Sheet: LA U-Th Instrumental Settings
ICP parameters			Values		Laser parameters			Values
MC-ICP-MS Neptune Plus					ESI NWR193
	Cool gas flow rate		15 L/min		Ablation	Spot size		150 µm
	Auxiliary gas flow		0.8 L/min			Repetition rate		100 Hz
	Sample gas flow		0.9 L/min			Fluence		12 J/cm2
	Plasma power		1200 W			Sampling scheme		Line
	Resolution		Low (ΔM/M = 400)			Translation rate		5 µm/s
	He flow rate*		0.8 L/min			Line length		1000 µm

## Sheet: LA U-Th cup configuration
Line 1 (230Th/238U)						Line 2 (234U/238U)
Cup	C	H1	H3	H4		Cup	L1	C	H2
Isotope	230Th	232Th	235U	238U		Isotope	232Th	234U	238U
Amplifier	SEM	1013Ω	1013Ω	1011Ω		Amplifier	1013Ω	SEM	1011Ω

## Sheet: U-Pb calculated ages
Sample Name	Depth from top (cm)	Description	Speleothem type	n(1)	s(2)	Slim(3)	Equilibrium Date (Ma)(4)	± 95% CI	Initial 234U/238U(5)	measured 234U/238U activity ratio(6)	1 σ	Initial 234U/238U value(7)	1 σ	Disequilibrium Date (Ma)(8)	lower 95% CI rel.(9)	upper 95% CI rel.(10)	lower 95% CI abs.(11)	upper 95% CI abs.(12)
SA17-5	5.8	below hiatus	stalagmite	23	1.19	1.35	1.35	0.19	from sample SA17-4	1.0015	0.0003	1.063	0.021	1.32521	1.14146	1.49985	0.183745	0.174646
SA17-2	1.5	above hiatus	stalagmite	20	1.0015	1.36901	1.12	0.19	from sample SA17-1	1.0068	0.0003	1.13985	0.0346012	1.07145	0.899431	1.23	0.172021	0.158549
SA17-3	2.2	disrete layer	stalagmite	21	1.03	1.36	1.39	0.313786	from sample SA17-1	1.0068	0.0003	1.25999	0.0956784	1.29117	1.03	1.5176	0.26117	0.226432
SA17-6	7.9	bottom, white calcite	stalagmite	22	0.9	1.36	2.1796	0.23501	from sample SA17-4	1.0015	0.0003	1.44	0.12	2.01448	1.83957	2.17607	0.174902	0.161598
SA10-6	8	top right	stalagmite	13	1.34374	1.41205	6.62613	0.339576	average	N/A	N/A	1.01336	0.08879	6.62066	6.24456	6.97308	0.376093	0.352421
SA10-3	14.6	left middle	stalagmite	16	1.14741	1.39219	7.44995	0.458988	average	N/A	N/A	1.01336	0.08879	7.44441	6.95174	7.9051	0.492675	0.460687
SA10-9	21.4	bottom right	stalagmite	16	1.52014	1.39219	6.43802	0.327329	average	N/A	N/A	1.01336	0.08879	6.43255	6.07833	6.78296	0.354215	0.350415
SA25-2	3.7	centre	stalagmite	19	1.39598	1.3745	3.35781	0.106349	average	N/A	N/A	1.01336	0.08879	3.35257	3.18238	3.52028	0.170193	0.167703
SA27-2	0.8	top	stalagmite	20	1.52453	1.36901	3.78978	0.303775	average	N/A	N/A	1.01336	0.08879	3.78452	3.44878	4.116	0.335739	0.33148
SA20-8	18.6	bottom	stalagmite	21	1.10934	1.36369	1.53	0.15	from sample SA20-4	1.00909	0.000355964	1.44	0.07	1.37043	1.26237	1.46742	0.108059	0.0969854
SA09-2	1	above hiatus	stalagmite	20	1.11063	1.36901	2.19339	0.0521659	average	N/A	N/A	1.01336	0.08879	2.18826	2.04742	2.32887	0.140839	0.140611
SA09-5	11.75	bottom	stalagmite	20	0.86023	1.36901	4.10279	0.739466	average	N/A	N/A	1.01336	0.08879	4.09751	3.34471	4.84843	0.752798	0.750927
SA11-2	13	bottom	stalagmite	20	1.19694	1.36901	6.80165	0.326344	average	N/A	N/A	1.01336	0.08879	6.79617	6.4376	7.14314	0.358571	0.346973
SA35-6	13	bottom clear layer	stalagmite	20	0.824305	1.36901	0.624221	0.0585933	from sample SA35-4	0.984073	0.00030501	0.899549	0.00971576	0.653199	0.586736	0.717506	0.0664632	0.0643077
SA32-8	7.8	below hiatus	stalagmite	27	0.724864	1.33503	4.00177	0.677573	average	N/A	N/A	1.01336	0.08879	3.9965	3.30659	4.68169	0.689905	0.68519
SA35-2	4.2	above hiatus	stalagmite	19	0.866289	1.3745	0.577995	0.023142	from sample SA35-1	1.00487	0.00057407	1.02458	0.00305823	0.571428	0.548531	0.593687	0.0228968	0.0222588
SA07-b2	13	bottom	stalagmite	17	1.236	1.38607	6.35892	0.439748	average	N/A	N/A	1.01336	0.08879	6.35347	5.89477	6.80726	0.4587	0.453793
SA04(1)	8	bottom	stalagmite	20	1.7953	1.36901	3.74429	0.533969	average	N/A	N/A	1.01336	0.08879	3.73903	3.18146	4.2811	0.557562	0.542075
SA04	8	bottom	stalagmite	23	0.944882	1.35357	3.81095	0.246986	average	N/A	N/A	1.01336	0.08879	3.80568	3.52709	4.08276	0.278584	0.277079
SA32-7	6.85	below and above hiatus	stalagmite	17	1.09803	1.38607	4.10145	0.567117	average	N/A	N/A	1.01336	0.08879	4.09616	3.50982	4.66982	0.586346	0.573652
SA05-3	2.82	below hiatus (bottom section)	stalagmite	20	1.02955	1.36901	3.16592	0.261459	average	N/A	N/A	1.01336	0.08879	3.1607	2.86896	3.45083	0.291737	0.290132
SA14-1	0.5	fossil brown stalacite	stalactite	18	0.845211	1.3745	3.2845	0.267703	average	N/A	N/A	1.01336	0.08879	3.27927	2.98095	3.57672	0.298326	0.297441
SA27-5	6.7	bottom layer	stalagmite	25	1.24265	1.34403	3.72653	0.412803	average	N/A	N/A	1.01336	0.08879	3.72127	3.28624	4.15397	0.435029	0.432702
SA32-5	3.65	below second hiatus	stalagmite	26	0.868228	1.33947	3.44343	0.360331	average	N/A	N/A	1.01336	0.08879	3.43819	3.05603	3.81503	0.382165	0.376837
SA35-5	8.75	below second hiatus	stalagmite	28	0.900794	1.33071	0.580113	0.0165752	from sample SA35-4	0.984073	0.00030501	0.912501	0.00291518	0.604284	0.585658	0.622266	0.0186256	0.0179825
SA35-7	15	lower speleothem	stalagmite	23	1.07853	1.35357	0.533355	0.0180622	from sample SA35-4	0.984073	0.00030501	0.924257	0.00263404	0.553159	0.533451	0.572912	0.0197077	0.0197526
SA04-2a	8	near bottom	stalagmite	23	0.695981	1.35357	3.4666	0.832116	average	N/A	N/A	1.01336	0.08879	3.46136	2.61491	4.29757	0.846452	0.836206
SA04-2b	8	near bottom	stalagmite	31	1.35608	1.3184	3.65193	0.54035	average	N/A	N/A	1.01336	0.08879	3.64668	3.08834	4.19483	0.558336	0.548151
SA01-2	6.5	bottom, over crystallized host rock	stalagmite	28	0.811048	1.33071	4.05912	1.44729	average	N/A	N/A	1.01336	0.08879	4.05383	2.58324	5.49727	1.47059	1.44344
SA14-3	5	younger stalactite	stalactite	33	0.927621	1.31069	3.18495	0.0840605	average	N/A	N/A	1.01336	0.08879	3.17973	3.02367	3.33326	0.156062	0.153526
SA10-4	22.8	bottom (left)	stalagmite	28	0.709784	1.33071	6.78353	0.251539	average	N/A	N/A	1.01336	0.08879	6.77804	6.4943	7.05933	0.283747	0.281289
SA09-3	2.8	between first and second hiatus	stalagmite	25	1.33168	1.34403	2.29131	0.0486997	average	N/A	N/A	1.01336	0.08879	2.29	2.14702	2.42623	0.142981	0.136234
SA26-2	3.25	dark black calcite	stalagmite	28	0.662709	1.33071	0.646616	0.0783463	from sample SA26-4	0.991176	0.00021368	0.942637	0.0071171	0.663315	0.57906	0.746564	0.0842551	0.083249
SA20-5	14.2	bottom, above hiatus	stalagmite	24	1.15218	1.34873	1.11568	0.121952	from sample SA20-4	1.0091	0.0004	1.17783	0.0273055	1.05384	0.947996	1.15395	0.105839	0.100118
SA19-3	3.2	clear calcite layer of flowstone	stalagmite	28	1.14219	1.33071	0.993467	0.176394	from sample SA19-3	1.00055	0.000257982	1.00981	0.00572997	0.990064	0.814486	1.16288	0.175578	0.172817
SA20-2	4.1	clear calcite near top	stalagmite	25	0.98842	1.34403	0.89598	0.674127	from sample SA20-1	1.01123	0.0002626	1.12539	0.137249	0.854974	0.242735	1.36741	0.612238	0.512437
SA07-5	6.75	clear calcite in middle of stalagmite	stalagmite	25	1.24385	1.34403	6.2506	4.01827	average	N/A	N/A	1.01336	0.08879	6.24515	2.13995	10.0828	4.1052	3.83765
SA05-2	2.5	bottom of top stalagmite	stalagmite	29	0.638407	1.3265	3.20567	0.0994591	average	N/A	N/A	1.01336	0.08879	3.20045	3.03671	3.36528	0.163742	0.164832
SA07-1(13)	0.1	gypsum crust layer	stalagmite	19	1.30505	1.3745	0.529176	0.0978503	N/A	N/A	N/A	N/A	N/A	N/A	N/A	N/A	N/A	N/A
(1) Number of analyses considered.
(2) Spine width, or the median absolute deviation of weighted residuals.
(3) Upper 95 % confidence bound of spine width
(4) Concordia equilibrium ages calculated using the DQPB software, using the spine algorithm and including decay constant uncertainties and the natural 238U/235U uncertainties.
(5) Indicates whether a sample or average value were used to calcuate the initial 234/238
(6) For samples <1.5 Ma the U234/238 was measured using solution chemistry.
(7) Calclated initial U234/U238 value used in the disequilibrium age calculation
(8) Disequilibrium age. Calculated using the DQPB software, using the spine algorithm and including decay constant uncertainties and the natural 238U/235U uncertainties. Calculated using 50,000 Monte Carlo simulations for the initial. For samples where the average initial value was used, an uncertainty of 2 standard deviations was used (0.178).
(9) Lower 95% confidence interval relative uncertainty.
(10) Upper 95% confidence interval relative uncertainty.
(11) Lower 95% confidence interval absolute uncertainty.
(12) Upper 95% confidence interval absolute uncertainty.
(13) An equilibrium age was assumed for this gypsum sample.

## Sheet: U-Pb age clusters
Groupings of measured U-Pb ages
Disequilibrium Date (Ma)	lower 95% CI abs.(11)	upper 95% CI abs.(12)	Average uncertainty	n	max.	min.	average 95% uncertainty of group
Middle Pleistocene
0.553159	0.0197077	0.0197526	0.0197301
0.571428	0.0228968	0.0222588	0.0225778
0.604284	0.0186256	0.0179825	0.018304
0.653199	0.0664632	0.0643077	0.0653854
0.663315	0.0842551	0.083249	0.083752	5	0.663315	0.553159	0.0419499
Early Pleistocene
Calabrian
0.854974	0.612238	0.512437	0.562338
0.990064	0.175578	0.172817	0.174197
1.05384	0.105839	0.100118	0.102979
1.07145	0.172021	0.158549	0.165285
1.29117	0.26117	0.226432	0.243801
1.32521	0.183745	0.174646	0.179196
1.37043	0.108059	0.0969854	0.102522
Gelasian
2.01448	0.174902	0.161598	0.16825
2.18826	0.140839	0.140611	0.140725
2.29	0.142981	0.136234	0.139607	10	2.29	0.854974	0.19789
Pliocene
3.1607	0.291737	0.290132	0.290935
3.17973	0.156062	0.153526	0.154794
3.20045	0.163742	0.164832	0.164287
3.27927	0.298326	0.297441	0.297884
3.35257	0.170193	0.167703	0.168948
3.43819	0.382165	0.376837	0.379501
3.46136	0.846452	0.836206	0.841329
3.64668	0.558336	0.548151	0.553244
3.72127	0.435029	0.432702	0.433866
3.73903	0.557562	0.542075	0.549819
3.78452	0.335739	0.33148	0.33361
3.80568	0.278584	0.277079	0.277831
3.9965	0.689905	0.68519	0.687548
4.05383	1.47059	1.44344	1.45702
4.09616	0.586346	0.573652	0.579999
4.09751	0.752798	0.750927	0.751863	16	4.09751	3.1607	0.478041
Miocene
6.24515	4.1052	3.83765	3.97143
6.35347	0.4587	0.453793	0.456246
6.43255	0.354215	0.350415	0.352315
6.62066	0.376093	0.352421	0.364257
6.77804	0.283747	0.281289	0.282518
6.79617	0.358571	0.346973	0.352772
7.44441	0.492675	0.460687	0.476681	7	7.44441	6.24515	0.893745

## Sheet: 234-238 initial measured
Sample ID	U234/U238 Measured activity ratio	2σ	U234/U238 initial activity ratio	234/238 initial 1σ	Age (Ma)	Age (Ma) 2σ	U-Pb age sample
Samples U-Pb dated
SA17-4	1.0015	0.0003	1.06313	0.0209231	1.34816	0.190197	SA17-5
SA17-1	1.00676	0.000254487	1.13985	0.0346012	1.12028	0.19042	SA17-2
SA35-1	1.00487	0.000574072	1.02444	0.00291008	0.577995	0.023142	SA35-2
SA35-3	0.987196	0.00030701	0.931022	0.00030701	0.577995	0.023142	SA35-2
SA35-4	0.984073	0	0.912501	0.00291518	0.580113	0.0165752	SA35-5
SA20-3	1.00669	0.00046634	1.07799	0.0974764	0.89598	0.674127	SA20-2
SA26-4	0.991176	0.00021368	0.942637	0.0071171	0.646616	0.0783463	SA26-2
SA20-4	1.00909	0.0004	1.17783	0.0273055	1.11568	0.121952	SA20-5
SA19-3	1.00055	0.000257982	1.00981	0.00572997	0.993467	0.176394	SA19-3
SA20-1	1.01123	0.0002626	1.12539	0.137249	0.89598	0.674127	SA20-2
SA21-2	1.00835	0.000415829	1.09577	0.115022	0.89598	0.674127	SA20-2
SA21-3	1.00671	0.000385803	1.07816	0.0998148	0.89598	0.674127	SA20-2
Samples U-Th dated
SA09-1	0.9942	0.0003	0.983	0.001	0.380582	0.0098	N/A
SA30-3	0.957751	0.000341474	0.927713	0.0008	0.190024	0.0025388	N/A
SA30-2	0.958498	0.000275186	0.928418	0.0009	0.192869	0.0037048	N/A
SA30-1	0.950202	0.000329245	0.911877	0.0009	0.201946	0.0024083	N/A
SA31-1	0.967154	0.000343019	0.942586	0.0007	0.197587	0.0012275	N/A
SA31-2	0.961491	0.000199899	0.931986	0.0005	0.201262	0.00163	N/A
SA31-3	0.967784	0.000206733	0.941033	0.0008	0.21389	0.0039358	N/A
SA40-1	1.04303	0.000750601	1.12207	0.0055	0.3689	0.01688	N/A
		Average	1.01336
		2σ	0.17758

## Sheet: U-Pb LA-ICPMS data pt 1
213 μm laser ablation spot size
All samples were run on a single analysis day
sample	207Pba	Ub	Pbb	Thb	238Uc	±2s	207Pbc	±2s	rhod	Excluded measuremente
	(cps)	(μg/g)	(μg/g)	U	206Pb	(%)	206Pb	(%)
SA17-5	9539.64	1.04451	0.00645189	<0.0001	505.409	3.3407	0.74997	1.73512	3.06453e-16
	16961.5	0.898335	0.0112995	<0.0001	255.123	3.25369	0.781134	1.44758	0
	16772.3	1.1508	0.0110915	<0.0001	329.376	3.66565	0.76695	1.47373	0
	11831.9	0.783454	0.00789095	<0.0001	313.91	3.35362	0.766007	1.92244	-2.75526e-16
	14053.1	0.867934	0.00931037	<0.0001	295.437	3.21544	0.781602	1.68941	0
	13903.6	1.19735	0.0092328	<0.0001	405.438	3.27559	0.762288	1.61654	0
	9011.29	0.929918	0.00605122	<0.0001	477.461	3.52322	0.740407	1.97535	2.55239e-16
	17976.2	1.19724	0.0119494	<0.0001	315.428	3.27491	0.763264	1.4831	-3.65729e-16
	15535.5	0.818618	0.0101684	<0.0001	264.659	3.56722	0.777838	1.48049	0
	16495.2	1.36815	0.0109699	<0.0001	388.27	3.3201	0.753398	1.58306	-3.37973e-16
	26271.1	1.10099	0.0173574	<0.0001	204.891	3.34869	0.789914	1.12093	0
	27938.1	0.993085	0.0186712	<0.0001	170.528	3.17265	0.783333	1.20119	0
	31644.7	0.342536	0.0205836	<0.0001	55.2844	4.04491	0.816683	1.24335	0
	25859.8	0.73636	0.0171213	<0.0001	140.369	3.19298	0.803129	1.24034	0
	25371.3	0.994068	0.0169534	<0.0001	189.88	3.20455	0.785547	1.28863	0
	23867	0.802107	0.0159664	<0.0001	162.742	3.31443	0.786863	1.21337	4.41699e-16
	34325.1	1.22503	0.0228189	<0.0001	172.986	3.16818	0.788392	1.05144	0
	38176.7	0.810566	0.025143	<0.0001	105.821	3.28816	0.808754	0.999503	0
	27044.4	1.01057	0.0178875	<0.0001	183.392	3.17628	0.795091	1.14702	0
	32487.5	1.03295	0.021719	<0.0001	154.487	3.1446	0.790229	1.0813	0
	31532.4	1.03263	0.0208651	<0.0001	160.617	3.16328	0.797728	1.08084	5.19553e-16
	29545.6	1.04736	0.019496	<0.0001	175.055	3.47833	0.795651	1.10632	0
	41332.4	1.30708	0.0274621	<0.0001	153.026	3.14855	0.799492	1.08955	-5.17814e-16
SA17-2	89034.4	0.484592	0.0556064	0.00037397	30.7378	6.40232	0.821757	0.740735	0
	82757.2	0.273849	0.0551471	0.000641985	16.3296	3.33685	0.82164	0.82538	-6.4497e-16
	13523.1	0.198605	0.00887859	<0.0001	74.5466	3.34948	0.816082	1.54216	0
	7259.41	0.333943	0.00480977	<0.0001	226.087	3.42143	0.79298	2.14667	0
	33073.9	0.231052	0.0202048	0.000290823	42.2484	7.65018	0.819383	1.17845	0
	53316.8	0.337064	0.0349381	0.000236923	32.6788	7.71966	0.825127	1.03617	8.883e-16
	91021.8	0.292539	0.0546797	0.000488851	20.1237	6.96288	0.831342	0.755109	0
	6904.82	0.49573	0.00458099	<0.0001	347.665	3.42932	0.789538	2.13137	0
	2298.13	0.390725	0.00160978	<0.0001	730.455	4.01897	0.715669	3.92706	0
	2294.31	0.348275	0.00158871	<0.0001	663.202	4.16961	0.747993	4.07931	0
	30856.5	0.171432	0.0183463	0.000196509	35.909	8.30641	0.822781	1.01712	-1.68203e-15
	12233.7	0.156367	0.00822347	<0.0001	62.4722	3.89358	0.805781	1.58308	0
	47364.6	0.536518	0.0312795	0.000154243	57.46	4.01418	0.817914	0.900035	-9.8334e-16
	6520.94	0.301238	0.00436998	<0.0001	221.076	3.59081	0.781526	2.13833	0
	45498.5	0.205833	0.0303682	0.000251328	22.5723	3.29087	0.82583	0.996518	0
	5786.66	0.283921	0.00386969	<0.0001	237.828	3.62685	0.797124	2.46359	-3.97615e-16
	15259.5	0.561052	0.0102705	<0.0001	178.655	3.22975	0.802937	1.47536	0
	3846.75	0.269357	0.00257552	<0.0001	332.961	3.73595	0.791433	2.88963	1.64546e-16
	24349.7	0.288058	0.0163327	<0.0001	58.2652	3.74856	0.806031	1.23091	-3.84981e-16
	48027.2	0.290919	0.0312478	0.000299698	31.962	4.92599	0.826259	0.91111	0
SA17-3	177505	0.516819	0.118372	0.000185217	14.5158	3.10748	0.822909	0.652665	-8.75852e-16
	136356	0.756112	0.0902626	0.000101313	28.0702	3.79238	0.820949	0.686674	0
	53422.7	0.200478	0.0356157	5.19098e-05	18.8674	3.1358	0.822783	0.888067	0
	103744	0.301856	0.0692611	0.000125741	14.5608	3.13623	0.82326	0.699017	8.10279e-16
	91303.6	0.218128	0.0609231	0.000106653	12.007	3.58659	0.823877	0.759116	6.5244e-16
	72942.2	0.362539	0.048706	7.19064e-05	24.8466	3.30433	0.819166	0.808986	0
	40993.1	0.346618	0.0276401	<0.0001	41.5296	3.21319	0.815488	0.978791	0
	26665.6	0.246501	0.0179171	<0.0001	45.7993	3.38905	0.824185	1.15804	0
	103615	0.468188	0.0692556	8.7258e-05	22.6479	3.2962	0.824103	0.689078	7.82074e-16
	96324.4	0.326388	0.0645815	6.44345e-05	16.9504	3.61343	0.826186	0.779557	0
	103132	0.242269	0.0696728	0.000178373	11.7477	3.25615	0.826255	0.809252	0
	110858	0.399263	0.0748914	0.000137572	17.7447	3.11139	0.820392	0.705818	-8.08879e-16
	26554.3	0.533786	0.017887	<0.0001	98.4978	3.25102	0.816576	1.22615	0
	26707.9	0.583016	0.0181005	<0.0001	106.823	3.25861	0.812286	1.17872	0
	30721.4	0.430348	0.0207237	<0.0001	69.3203	3.93645	0.8184	1.13579	-3.9731e-16
	25105.5	0.418374	0.0169966	<0.0001	81.4571	3.29906	0.81266	1.18659	-4.53772e-16
	29828.3	0.659156	0.0200209	<0.0001	110.037	3.66432	0.809957	1.13672	-4.26464e-16
	20937.1	0.630021	0.0142819	<0.0001	143.963	3.25821	0.797612	1.36784	-3.98579e-16
	26981.4	0.60333	0.0182774	<0.0001	109.431	3.25584	0.806148	1.18816	-4.5919e-16
	20111.9	0.497198	0.0136533	<0.0001	120.184	3.29889	0.803362	1.27912	0
	24272.9	0.835181	0.0168797	<0.0001	162.142	3.29541	0.795828	1.25764	0
SA17-6	38866.9	0.443003	0.0266844	<0.0001	54.7301	3.3901	0.809908	1.00733	0
	30152.9	0.277401	0.0206397	<0.0001	44.4841	3.69155	0.80568	1.13798	4.22852e-16
	44687.4	0.295175	0.0305989	<0.0001	31.9864	3.14051	0.81466	0.97115	0
	21730.3	1.2564	0.0152822	<0.0001	256.846	3.18947	0.746264	1.31674	0
	35486.4	1.09489	0.024622	<0.0001	142.377	3.14813	0.78006	0.993241	0
	29882.1	0.598412	0.0206175	<0.0001	95.0667	3.35265	0.796025	1.12572	0
	13568	0.791158	0.00964469	5.87477e-05	257.111	3.32472	0.751908	1.67493	3.18991e-16
	47535.4	0.574896	0.0329964	<0.0001	56.8841	3.15904	0.797747	0.917423	0
	14775.4	1.12804	0.0103997	<0.0001	332.857	3.25269	0.740375	1.45089	-3.76403e-16
	16850.3	0.893371	0.0119443	<0.0001	234.091	3.22686	0.749925	1.40972	0
	16777.9	0.775253	0.0117468	<0.0001	210.435	3.20559	0.765936	1.40336	-3.94869e-16
	41012.1	0.522722	0.0285355	<0.0001	59.7457	3.22228	0.799451	0.985078	0
	13548.7	0.710496	0.00963057	<0.0001	232.385	3.50266	0.758504	1.46667	0
	33225.1	0.828507	0.0231673	<0.0001	115.619	3.14118	0.788799	1.11525	0
	53763.2	0.367286	0.0374509	<0.0001	32.3249	3.15002	0.808547	0.88172	0
	34210.8	0.649273	0.0239601	<0.0001	88.1522	3.13827	0.795514	1.04453	0
	28030.2	0.899364	0.0196562	<0.0001	146.8	3.15328	0.785426	1.12381	-5.01272e-16
	17189.1	0.321741	0.0120489	<0.0001	87.7518	3.38812	0.802015	1.40882	0
	27540	1.09828	0.0194251	<0.0001	180.467	3.15042	0.773966	1.19885	0
	29235.1	0.137114	0.0204954	<0.0001	22.1724	3.18621	0.814191	1.14823	0
	28467.1	0.782214	0.0201544	<0.0001	124.606	3.18863	0.779459	1.15579	0
	29867.3	0.304787	0.0209376	<0.0001	47.4807	3.18221	0.809746	1.169	0
SA10-6	-23.2695	0.0303356		<0.0001						X
	-20.7785	0.0184797		5.13514e-05						X
	-26.0784	0.0205598		<0.0001						X
	-18.175	0.0472946	5.22189e-05	<0.0001	1095.45	11.6501	-0.0768132	84.0848	-6.67316e-16	X
	105.35	0.0368792	0.000106105	<0.0001	641.443	9.00564	0.28572	20.7981	-1.51744e-16
	-9.36127	0.0464705	7.60159e-05	<0.0001	933.191	10.3785	-0.0497228	141.352	-1.78239e-15	X
	104.12	0.0638346	0.000127942	<0.0001	800.092	8.45168	0.225953	20.8129	-1.61575e-16
	90.0251	0.0729588	0.000135847	<0.0001	768.415	7.64981	0.149332	25.8168	2.51846e-16
	25.0857	0.0627644	7.31501e-05	<0.0001	917.378	8.97192	0.055628	85.2419	-8.3617e-16
	49.2083	0.0389522	0.000106389	<0.0001	712.025	9.77827	0.171278	35.1705	-2.47931e-16
	63.566	0.059975	8.97859e-05	<0.0001	911.822	9.53085	0.162601	27.2515	-1.64142e-16
	564.005	0.0535841	0.000464216	0.000126903	293.301	5.83573	0.559327	8.34004	0
	95.8405	0.057659	0.000127616	<0.0001	725.909	8.87602	0.233643	22.8904	5.5955e-16
	46.7911	0.0347808	3.8532e-05	0.000105038	752.391	12.0214	0.167187	42.3121	-1.6763e-16
	1.80263	0.0899877	0.00020774	<0.0001	1035.21	7.98625	0.00354728	767.386	-1.44635e-14
	83.7964	0.0824485	0.00012134	<0.0001	893.175	7.63066	0.156166	22.6436	-3.28982e-16
	-23.7438			<0.0001						X
	482.802	0.0721985	0.00039397	<0.0001	436.746	6.067	0.501343	7.89476	-1.48347e-16
	-31.2672		7.05988e-05	<0.0001						X
	523.909	0.0743823	0.00043136	5.69287e-05	408.02	5.37422	0.504201	7.25087	-9.11706e-17
SA10-3	221.555	0.0374123	0.000199587	8.72817e-05	422.295	8.6576	0.407148	13.3254	2.46362e-16
	128.891	0.049798	0.000147505	<0.0001	585.682	8.88063	0.268651	21.8834	0
	380.074	0.0484303	0.000310395	<0.0001	377.314	7.01371	0.54224	10.4911	0
	111.441	0.080349	0.000166532	<0.0001	759.62	7.82277	0.193187	21.2475	4.27486e-17
	-4.25629	0.0574578		<0.0001						X
	170.61	0.0382177	0.000146885	<0.0001	491.208	9.22087	0.418077	17.445	-2.65032e-16
	-161.819	0.0650466		5.51611e-05						X
	159.37	0.0383255	0.000101725	<0.0001	635.976	9.21682	0.19974	26.714	-2.30866e-16
	114.588	0.0554342	0.000135671	<0.0001	680.859	8.85042	0.274042	20.2748	7.91952e-17
	141.741	0.0415414	0.000160548	<0.0001	532.28	9.70551	0.312511	18.667	7.84381e-17
	176.341	0.0538965	0.00017264	<0.0001	521.804	8.05774	0.311262	17.164	-3.08255e-16
	-53.9755	0.0485053		<0.0001						X
	532.966	0.0302868	0.000390155	<0.0001	223.533	11.9918	0.589914	9.89017	0
	96.8552	0.0307907	0.000102025	<0.0001	561.503	12.3859	0.300112	23.0711	0
	192.866	0.0306073	0.000202369	<0.0001	387.333	9.48019	0.4298	14.6872	-2.04124e-16
	33.8966	0.0486621	7.87814e-05	<0.0001	833.618	11.2058	0.102747	63.3753	3.6019e-16
	-9.06135	0.0510448		<0.0001						X
	523.909	0.0631833	0.000410998	<0.0001	378.957	7.87408	0.548303	9.25462	9.7506e-17
	-69.5501	0.0381088		<0.0001						X
	93.2442	0.047788	9.30335e-06	0.000159609						X
	-159.518	0.0342082		<0.0001						X
	1475.24	0.0547339	0.00114287	0.000195154	144.617	4.86718	0.706086	4.82966	-1.51135e-16
	948.566	0.0279117	0.000758738	<0.0001	118.92	13.1935	0.687831	9.15448	4.70637e-16
SA10-9	2797.29	0.059479	0.00216591	0.000430146	85.9565	4.26015	0.743413	3.88585	-4.29219e-16
	538.154	0.10897	0.000478462	<0.0001	500.722	5.43413	0.452948	7.58372	2.58624e-16
	691.381	0.122315	0.000596956	0.000420533	476.088	5.10917	0.472799	6.47651	-4.29466e-16
	308.382	0.0690665	0.000319356	0.000373584	479.93	6.66892	0.401494	10.5981	0
	313.525	0.0553401	0.00032456	<0.0001	411.797	6.77663	0.454562	10.6986	9.80056e-17
	545.104	0.0827661	0.000499807	0.000775665	396.208	5.74601	0.514179	8.3299	1.48451e-16
	-210.106	0.0444889		6.83168e-05						X
	2088.23	0.0822555	0.00170328	0.000164598	148.044	4.24125	0.675394	4.10502	0
	8667.89	0.0649923	0.00657486	0.000716913	32.1712	4.32917	0.790662	2.12692	0
	1295.47	0.0418433	0.00124808	0.000228046	122.714	5.09799	0.698102	5.13217	1.35787e-16
	558.871	0.0517403	0.00046602	7.47465e-05	286.198	6.09107	0.569345	7.86647	-1.48292e-16
	-35.3734			<0.0001						X
	1780.04	0.106143	0.00149495	0.000110865	204.536	4.28608	0.6443	4.36959	-1.89696e-16
	764.447	0.0900369	0.00068801	0.000230699	351.7	5.62211	0.564697	6.77541	1.86533e-16
	582.792	0.0948466	0.000535397	0.00192643	424.781	5.66801	0.499638	7.94929	0
	199.796	0.0927684	0.000289512	<0.0001	632.493	7.26623	0.291235	17.6166	1.11017e-16
	-95.1566			2.59386e-05						X
	-42.3002			7.48648e-06						X
	208.98	0.112281	0.000244133	<0.0001	753.096	7.39995	0.266611	16.6314	0
	131.544	0.0853384	0.000192929	<0.0001	723.693	7.93654	0.220096	22.5095	1.19321e-16
SA25-2	55.4616	0.286304	0.000193598	5.84964e-06	1869.32	6.7811	0.0725021	44.1536	-4.03434e-16
	5117.95	0.242933	0.00407921	0.0130433	190.607	3.52858	0.752916	2.81004	0
	23908.8	0.12334	0.0183908	0.00042468	22.3842	3.35937	0.812844	1.27087	0
	24696.6	0.120983	0.0191585	0.000471214	21.1148	3.45786	0.815665	1.17015	0
	9433.95	0.143943	0.007295	0.00022717	66.5957	5.22961	0.810441	1.88623	-3.6016e-16
	218579	0.243703	0.168256	0.00180806	4.88743	3.08782	0.825702	0.611598	0
	77459.3	0.184198	0.0598595	0.000812348	10.4347	3.2476	0.828372	0.792495	0
	5056.9	0.141281	0.00399148	8.70792e-05	114.854	3.98994	0.774856	2.79215	-3.189e-16
	19117.4	0.230179	0.0150393	0.000204053	51.0023	5.6744	0.816762	1.5098	8.29373e-16
	614.16	0.245079	0.000553928	<0.0001	982.626	5.71158	0.442229	7.41445	0
	807.116	0.239826	0.000756147	<0.0001	761.093	4.91253	0.488253	6.68363	-3.24612e-16
	692.563	0.217967	0.00173705	<0.0001	804.07	5.14003	0.483127	7.37685	2.8109e-16
	489.353	0.263032	0.000528295	<0.0001	1071.55	6.01898	0.380234	8.94045	0
	419.707	0.216359	0.000452427	<0.0001	1024.94	5.58281	0.405117	9.16078	1.38933e-16
	369.422	0.357292	0.000452256	<0.0001	1378.39	5.39778	0.270112	9.88963	2.6621e-16
	2317.3	0.251981	0.00190416	<0.0001	387.69	4.13729	0.673299	3.43588	-2.49923e-16
	398.978	0.290564	0.000495088	<0.0001	1251.34	5.55456	0.346665	9.57161	2.00469e-16
	731.542	0.215998	0.000679367	0.000412438	776.66	5.40019	0.494616	6.4116	-3.07827e-16
	3217.66	0.25858	0.00261482	<0.0001	301.055	4.21228	0.726033	3.12998	0
SA27-2	1363.99	0.104361	0.00113797	8.76925e-05	283.873	4.83466	0.717791	5.06028	1.45218e-16
	7319.82	0.13743	0.00590902	0.000278476	75.9179	3.61687	0.789688	2.29526	-4.27951e-16
	3644.86	0.122693	0.00298023	0.000169933	134.713	4.15106	0.778972	3.04794	0
	2129.95	0.119715	0.00174679	7.72427e-05	224.75	6.64597	0.747678	4.4534	-2.40071e-16
	2896.59	0.138058	0.00241148	0.000165209	183.073	4.51062	0.742565	3.59026	0
	3679.11	0.135762	0.00302235	0.00020512	147.517	4.60243	0.780655	3.10699	0
	3531.18	0.147405	0.00291339	0.000158075	158.964	4.21931	0.747629	2.97509	0
	486.554	0.136137	0.000463505	<0.0001	732.951	6.40058	0.518572	8.24991	-1.34562e-16
	11461	0.143961	0.00932094	0.000264002	51.6361	4.38041	0.808898	1.76582	4.59302e-16
	2149.61	0.129206	0.00176172	8.6418e-05	227.599	6.44751	0.747662	4.39566	0
	10865.7	0.136456	0.00874179	0.000240188	52.8806	5.03295	0.806837	1.78466	0
	11308.4	0.14514	0.0105371	0.000467523	53.4685	3.67576	0.823571	1.6042	3.01248e-16
	568.451	0.0917171	0.000509038	5.36893e-05	500.808	6.68117	0.590813	7.94377	1.33879e-16
	655.739	0.102923	0.000631993	<0.0001	468.857	5.80144	0.602035	8.06916	0
	1748.77	0.130199	0.00153341	8.79983e-05	256.671	4.53831	0.691663	4.2616	0
	8687.9	0.134579	0.00743852	0.000309708	61.4323	3.41113	0.796967	1.9027	0
	14919.7	0.145303	0.0122287	0.000501183	39.7635	3.4141	0.825706	1.63156	-3.18898e-16
	6424.42	0.128796	0.00528551	0.000244972	79.8512	3.74062	0.81307	2.0626	0
	1094.89	0.109012	0.000955734	7.37143e-05	349.228	6.14505	0.668325	5.75391	0
	498.669	0.130056	0.000489589	<0.0001	704.133	5.96828	0.511536	8.09938	0
SA20-8	3032.51	0.717736	0.00279302	<0.0001	773.352	3.76586	0.680602	3.09647	0
	1959.25	0.537718	0.0017466	<0.0001	881.561	4.35311	0.68973	3.61854	-2.25541e-16
	6194.45	0.655369	0.00545563	<0.0001	377.036	3.54977	0.749276	2.53312	1.97549e-16
	8075.55	0.755541	0.00705688	0.000108601	339.431	3.60965	0.761223	2.10957	2.33277e-16
	3808.26	0.55571	0.00345072	<0.0001	505.282	4.0197	0.72659	2.78295	-3.17586e-16
	5125.14	0.707538	0.00458209	<0.0001	479.44	3.76998	0.727942	2.42891	0
	1356.39	0.408721	0.00121409	<0.0001	923.862	5.09112	0.638532	4.78685	-1.4578e-16
	1625.72	0.786724	0.00154361	9.19581e-05	1357.73	4.59553	0.585151	4.53793	0
	9411.8	0.909182	0.00831962	<0.0001	369.124	4.85618	0.77355	1.93705	0
	3491.44	0.664973	0.00312455	<0.0001	648.99	3.85183	0.726559	2.98115	0
	1326.92	0.384271	0.0012496	<0.0001	920.926	4.75725	0.663378	4.80406	0
	2561.42	0.598255	0.00236299	<0.0001	757.697	3.98799	0.682933	3.67182	1.2131e-16
	2769.68	0.470865	0.00253809	<0.0001	563.326	4.05239	0.712825	3.40149	0
	3425.82	0.433397	0.00306008	<0.0001	437.873	3.77195	0.7393	2.79746	1.68345e-16
	4833.84	0.824137	0.00439376	<0.0001	574.054	3.59561	0.731776	2.4927	3.96385e-16
	3006.44	0.724864	0.00274972	<0.0001	774.673	3.96937	0.695741	3.4334	0
	2774.16	0.789507	0.00258125	<0.0001	876.818	3.85431	0.654992	3.16953	-2.90816e-16
	4782.59	0.538654	0.00419763	<0.0001	410.662	4.61387	0.754163	2.72674	0
	5837.73	0.704401	0.00530796	6.75664e-05	421.368	3.8419	0.743284	2.331	0
	8183.94	0.634712	0.00726849	<0.0001	280.718	3.58544	0.78214	1.99015	0
	6650.06	0.624143	0.00588232	<0.0001	340.678	3.598	0.779411	2.07791	-2.37598e-16
SA09-2	719.054	0.571433	0.000779509	<0.0001	1501.05	6.09973	0.394257	7.26738	0
	961.871	1.23788	0.00113352	<0.0001	1925.57	4.04474	0.323076	5.2891	-1.66069e-16
	246.725	0.308929	0.000303389	<0.0001	1906.91	6.36127	0.317848	10.9102	1.0238e-16
	2252.53	0.369054	0.00204462	<0.0001	535.318	5.3645	0.693186	3.69498	0
	52.9697	0.278137	0.000122791	<0.0001	2579.02	7.88299	0.117107	36.7154	-3.43699e-16
	492.288	1.01848	0.000707667	<0.0001	2228.8	4.41357	0.242253	7.43502	1.08265e-16
	108.487	0.688777	0.000269872	<0.0001	2822.55	5.82388	0.0984865	18.3645	-3.98611e-16
	855.319	1.14673	0.00108845	7.64656e-05	1877.21	4.12872	0.311279	5.48929	-3.13516e-16
	314.516	0.580478	0.000415011	<0.0001	2085.43	5.2225	0.246139	9.37822	0
	98.3607	0.595393	0.000231551	<0.0001	2710.55	5.9493	0.0962238	19.1606	-1.86998e-16
	3213.57	0.72224	0.00304289	<0.0001	681.71	4.23588	0.643585	2.96466	-2.82906e-16
	472.492	0.447631	0.000557217	<0.0001	1570.93	5.61495	0.385812	8.76797	-2.88653e-16
	1187.02	0.313981	0.00119391	<0.0001	721.06	4.66647	0.617971	5.38625	1.41346e-16
	881.465	1.13106	0.00112921	<0.0001	1899.36	4.16474	0.322503	5.37373	-1.58744e-16
	697.654	0.581824	0.000756101	<0.0001	1560.97	5.54807	0.404879	6.70773	-9.54646e-17
	1077.65	1.23436	0.00145841	<0.0001	1850.31	4.09776	0.356495	4.94651	3.50546e-16
	1017.2	0.843717	0.00112496	<0.0001	1570.66	4.21342	0.418041	4.62241	1.82413e-16
	831.183	0.978283	0.00102765	<0.0001	1803.83	4.17766	0.354331	5.61701	0
	1482.31	0.435071	0.00147454	<0.0001	790.368	6.46938	0.61136	8.20251	-2.678e-16
	849.029	0.820881	0.00101763	<0.0001	1668.98	4.44262	0.394401	5.56364	-6.55719e-17
SA09-5	13590.6	0.0204662	0.0125259	0.00181802	5.51366	3.42609	0.828029	1.59499	0
	7859.4	0.0144834	0.00719874	0.0012142	6.84321	3.59634	0.829922	2.27136	0
	2242.61	0.0294931	0.00207654	0.000425793	46.2728	4.18714	0.796786	3.4521	0
	1886.97	0.0678761	0.00175451	0.000217263	128.598	6.68049	0.771822	4.12819	0
	1502.62	0.0439971	0.00140202	0.000142201	103.165	5.34927	0.782007	4.74842	2.57645e-16
	1150.66	0.0543983	0.00111104	8.60626e-05	159.659	5.10134	0.735504	5.34351	0
	890.023	0.0444344	0.00107688	7.70605e-05	154.176	6.72932	0.719842	5.80164	-1.30331e-16
	1906.9	0.114604	0.00180708	6.1437e-05	197.53	4.40912	0.738473	4.11497	-1.81999e-16
	1221.06	0.081802	0.00118404	7.36848e-05	218.874	4.63335	0.733626	5.18679	1.95813e-16
	1968.38	0.0290737	0.00187789	0.000232547	49.4671	4.77631	0.796248	4.40959	0
	3882.15	0.0376198	0.00360591	0.000352296	35.11	4.36802	0.799963	2.74678	0
	1014.91	0.0410222	0.0010239	5.94933e-05	127.128	5.247	0.748227	5.06435	0
	5652.7	0.0373997	0.00526348	0.000557311	23.6567	3.82457	0.808782	2.37708	1.33698e-16
	1078.7	0.0462015	0.000977899	7.56105e-05	150.098	6.45744	0.748983	5.75204	-1.95391e-16
	5664.36	0.0193455	0.00535358	0.00130469	12.2917	4.85261	0.826827	2.76856	-1.91297e-16
	1935.81	0.0499248	0.00186713	0.000146345	86.6136	4.49573	0.786771	4.44362	2.64443e-16
	3866.75	0.0324251	0.00370954	0.000484581	29.1143	4.16782	0.796706	2.8535	-1.77838e-16
	3316.12	0.0481566	0.00314148	0.000263806	51.4173	5.71242	0.79564	3.14089	2.98725e-16
	14667.5	0.0432123	0.0139005	0.00111404	10.4343	3.28822	0.815318	1.65536	-3.9602e-16
	19883.7	0.0224288	0.0184974	0.000660766	4.15894	4.61321	0.82575	1.46177	-3.26345e-16
SA11-2	689.927	0.0960599	0.000863549	0.000126755	318.651	5.10872	0.532069	6.65996	-5.2684e-16
	2630.56	0.0746841	0.00249677	0.000493603	93.5334	3.91727	0.757179	3.56423	2.08837e-16
	807.356	0.073553	0.000853051	0.000190468	243.647	5.17487	0.62837	6.46029	1.27227e-16
	335.473	0.0783993	0.000421822	0.000123543	481.597	6.4745	0.453159	9.61285	-2.12539e-16
	169.193	0.101928	0.000274351	<0.0001	687.692	6.83556	0.279278	12.6634	0
	492.615	0.092071	0.000570708	0.000131393	404.761	6.0179	0.526863	7.77605	1.64171e-16
	850.224	0.0502807	0.000865157	0.00050393	174.401	5.2158	0.674485	6.13359	3.0368e-16
	235.88	0.0808702	0.000328602	<0.0001	517.743	6.60688	0.362044	11.438	-1.11052e-16
	81.1141	0.0726955	0.000152211	<0.0001	780.909	8.99239	0.191887	25.1434	-9.40252e-17
	242.718	0.0934076	0.000328429	5.13416e-05	557.655	7.20588	0.327717	11.3033	6.28522e-17
	620.848	0.0674542	0.000630954	0.000141468	284.457	5.5345	0.607884	6.50797	8.72362e-17
	1153.01	0.0727979	0.00117751	0.000375467	184.718	4.68773	0.709412	5.55474	-1.97272e-16
	846.778	0.0996982	0.000904705	0.000334574	283.649	4.80142	0.569174	5.97311	-1.36437e-16
	145.762	0.100043	0.000243705	6.85964e-05	755.323	7.9392	0.251968	16.0114	1.23877e-16
	4445.69	0.112906	0.00436786	0.000539833	83.108	3.62166	0.773871	2.58807	0
	1701.54	0.100996	0.00171006	0.000237029	174.502	4.38999	0.718234	4.55056	0
	2177.68	0.0896647	0.00215025	0.000543244	127.506	4.04893	0.721837	3.76077	1.77841e-16
	72.1516	0.0871005	0.000138147	<0.0001	793.937	8.26926	0.184277	25.1591	-2.33315e-16
	300.764	0.102421	0.000417354	<0.0001	530.159	6.1585	0.378434	10.3227	1.36612e-16
	3415.92	0.0750805	0.00339928	0.000603498	70.6199	3.79446	0.762627	2.89713	0
SA35-6	712.061	1.00083	0.000795684	<0.0001	3407.6	5.28327	0.568118	6.25512	-1.61589e-16
	1470.97	1.17788	0.00141496	<0.0001	2454.16	6.3691	0.679304	4.84748	1.07503e-16
	1100.17	1.22221	0.00110693	<0.0001	3222.52	5.03568	0.607372	5.9277	2.30142e-16
	956.75	1.02079	0.00100291	<0.0001	2803.72	7.34233	0.611695	7.03626	0
	962.714	0.903241	0.000971751	<0.0001	2756.96	6.48835	0.644119	5.8298	1.37536e-16
	2811.86	1.1628	0.0025192	<0.0001	1553.91	5.54099	0.740046	3.23625	-1.87846e-16
	803.578	1.00905	0.00088541	<0.0001	3075.1	5.05627	0.604703	6.21728	-1.98121e-16
	2071.29	0.909578	0.00202746	<0.0001	1430.66	7.14177	0.744367	4.05035	0
	700.564	0.944128	0.000800588	<0.0001	3138.12	5.7405	0.59181	6.81076	2.45636e-16
	640.107	0.948144	0.000719111	<0.0001	3580.16	5.61413	0.590487	7.25852	0
	615.774	0.927026	0.000682827	<0.0001	3751.76	5.46446	0.588988	7.22626	2.61547e-16
	1294.24	1.07826	0.00133345	<0.0001	2375.4	4.71751	0.677405	4.67054	1.79941e-16
	2881.11	0.91572	0.00294323	<0.0001	968.205	8.81565	0.788835	3.856	0
	795.448	0.772714	0.000852762	<0.0001	2542.13	5.31855	0.65574	6.33441	0
	801.543	1.03922	0.000866891	<0.0001	3344.03	4.99063	0.622006	6.30026	1.05453e-16
	900.213	0.68217	0.000977212	<0.0001	2012.33	4.9407	0.683074	6.36152	0
	1628.15	1.19199	0.0017018	<0.0001	2143.57	6.25918	0.696852	4.95985	1.13035e-16
	765.782	0.911685	0.000878269	<0.0001	2886.88	6.37425	0.583163	7.15563	-2.28878e-16
	2230.47	0.940779	0.00234475	<0.0001	1320.03	4.70907	0.747047	3.79488	-1.5578e-16
	937.333	1.27728	0.000997796	<0.0001	3463.25	5.36446	0.593492	5.5991	0
SA32-8	10509.3	0.133447	0.0102297	0.037858	45.3011	4.61436	0.827283	1.69078	-1.18281e-16
	3235.6	0.100043	0.00327706	7.27966e-05	98.7361	3.79141	0.787327	3.23017	0
	7837.42	0.181339	0.00793692	0.00595703	75.5256	3.56029	0.795675	2.05008	-1.45046e-16
	10875.4	0.241399	0.0108307	0.0129553	74.8897	3.44519	0.801997	1.62792	0
	8264.02	0.2639	0.00841394	0.000211951	101.999	3.37475	0.778969	2.02875	0
	16648.9	0.0458147	0.0164893	0.0857526	9.53214	3.50309	0.83222	1.46344	2.59454e-16
	4352.45	0.0520936	0.00442613	0.00910832	39.7841	3.65432	0.824245	2.64738	3.46501e-16
	33500.7	0.030866	0.0328113	0.703761	3.26497	3.35075	0.83369	1.11692	-1.83615e-16
	6541.86	0.171	0.00671669	0.00334517	83.2199	3.62881	0.793037	2.29063	0
	5085.7	0.161032	0.00515763	0.00770545	101.098	3.90582	0.774894	2.49074	0
	6221.88	0.219697	0.00643156	0.00108748	110.487	3.57662	0.780603	2.35599	1.82595e-16
	6340.69	0.211943	0.00660879	0.000358071	107.028	3.64729	0.770638	2.47721	0
	11386.4	0.196747	0.0115498	0.000192927	56.9938	3.334	0.814379	1.75509	0
	9708.2	0.195175	0.00987764	0.00021852	66.3832	3.38058	0.817634	1.78817	-3.03575e-16
	15437.2	0.199996	0.0157637	0.000233662	42.1751	3.32668	0.814484	1.71028	0
	9724.97	0.191465	0.00980145	0.000173911	64.4402	3.44607	0.821044	1.75237	-3.12213e-16
	10246.4	0.139699	0.0104247	0.000109057	45.192	4.06719	0.813292	1.75004	0
	6814.68	0.210395	0.00687242	0.000451973	99.2017	3.51058	0.796012	2.24679	4.99136e-16
	14099.4	0.0235996	0.0142812	0.406626	5.70704	4.27556	0.833442	1.58695	-2.2521e-16
	7996.53	0.0958749	0.00780462	0.00433395	44.147	3.9623	0.818585	2.16395	0
	25575.7	0.176979	0.0262388	0.000399619	22.724	3.46491	0.826529	1.26193	-2.07174e-16
	24208.7	0.18037	0.0245664	0.000402459	24.805	3.2906	0.826512	1.2655	-4.0626e-16
	41147.4	0.195591	0.042048	0.000624203	15.6233	3.14833	0.825447	1.05889	0
	17151.8	0.179707	0.0177971	0.000282801	33.3948	3.3231	0.811121	1.88283	0
	15875.1	0.215774	0.0163236	0.000182955	44.0583	3.32491	0.813842	1.46886	0
	26145.1	0.182274	0.0270638	0.000391893	22.6981	3.34457	0.814083	1.18534	3.63722e-16
	25339.4	0.143034	0.0260531	0.000401666	18.529	3.24928	0.828538	1.37341	0
SA35-2	369.158	1.36237	0.000498758	<0.0001	6142.53	6.12758	0.434692	8.89299	0
	347.04	1.42391	0.0104009	<0.0001	6327.26	6.11285	0.401735	8.9156	0
	1218.3	1.09146	0.00131449	<0.0001	2369.67	5.19097	0.701643	5.02991	-2.60751e-16
	560.491	1.33409	0.000645761	<0.0001	4943.23	6.53887	0.493692	6.78584	1.36066e-16
	245.177	1.26469	0.000379682	<0.0001	6757.44	6.67567	0.360063	11.9108	0
	712.245	1.26782	0.000821101	<0.0001	4004.26	5.79783	0.60916	6.57216	0
	226.473	1.32121	0.00129115	<0.0001	7521.61	6.83676	0.326793	11.5933	0
	3246.7	1.23154	0.00382076	<0.0001	1287.04	8.89248	0.789654	3.40828	-8.96467e-17
	1150.11	1.38244	0.00140417	<0.0001	3085.13	4.99377	0.631586	4.89059	0
	477.893	1.27216	0.000649288	<0.0001	5525.1	7.29368	0.482513	8.17805	2.90938e-16
	303.885	1.33289	0.000422564	<0.0001	6464.62	6.21596	0.410367	10.4738	1.19122e-16
	907.718	1.39617	0.000966079	<0.0001	3973.79	7.87549	0.596765	5.65293	0
	1022.37	1.32009	0.00118481	<0.0001	3089.44	5.10832	0.625087	5.4528	0
	400.05	1.22401	0.000604758	<0.0001	5299.46	5.99363	0.462972	8.85153	0
	356.818	1.5144	0.000476955	<0.0001	6570.31	6.07985	0.407597	9.06364	0
	2439.7	1.46376	0.00256964	<0.0001	1815.97	6.04697	0.758117	3.61557	0
	251.325	1.37608	0.000364672	<0.0001	7201.7	6.61284	0.315357	9.7539	0
	1503.67	1.34453	0.00198953	<0.0001	2478.65	5.79033	0.687888	4.80161	0
	244.403	1.34952	0.000380642	<0.0001	7310.41	6.68402	0.364732	11.5988	2.55565e-16
SA07-b2	5712.72	0.0687152	0.0060737	9.196e-05	37.622	3.67545	0.803187	2.46862	-9.16517e-17
	9478.72	0.114919	0.01021	0.000296824	37.4675	3.3473	0.803138	1.83312	-1.95778e-16
	368.634	0.0233369	0.000423861	0.000538544	153.152	7.31442	0.667144	9.36963	0
	38.2547	0.0266281	8.11401e-05	7.10119e-05	637.921	15.7277	0.295871	45.4784	2.07357e-16
	93.872	0.0474914	0.000153488	0.00265118	681.728	11.3088	0.297929	25.889	0
	6.02683	0.0481009	6.9321e-05	6.17937e-05	955.586	14.0807	0.0459033	208.01	9.70774e-17
	14.788	0.0574523	5.77079e-05	<0.0001	901.111	10.7408	0.0493438	136.408	2.16395e-15
	48.9005	0.0205115	0.000116692	0.00283442	347.154	11.1794	0.22376	34.6443	-4.84969e-17
	403.647	0.00874468	0.000462688	0.00113589	58.4023	6.97818	0.736238	9.33081	1.10076e-16
	-1.22706			<0.0001						X
	3.14234	0.0865326	9.75788e-05	0.000139574	1146.25	10.1861	0.0183633	306.438	1.43132e-15
	33.4641	0.064203	8.8454e-05	<0.0001	941.496	10.3626	0.139335	41.1118	4.58912e-15
	-13.4972			<0.0001						X
	430.695	0.0228808	0.000488327	0.00032697	134.146	6.72816	0.695833	8.72304	9.19673e-16
	107.2	0.0412792	0.000161875	6.20547e-05	558.036	10.1849	0.408129	19.7096	0
	1175.85	0.0318142	0.00135768	0.000128702	76.9029	4.74326	0.770013	5.22904	-2.12377e-16
	172.813	0.0733667	0.000713351	<0.0001	612.856	7.90407	0.388393	14.0574	1.43239e-16
	384.952	0.0142152	0.00048817	0.000497527	97.0326	7.1668	0.704956	9.65339	6.3949e-17
	339.594	0.0478898	0.000440142	0.000190271	312.424	6.50465	0.58718	10.2371	-1.02703e-16
SA04(1)	8924.62	0.0379305	0.010059	0.000733911	12.6622	3.3667	0.815671	1.87586	0
	8631.85	0.102025	0.00964601	0.000260968	35.286	3.57845	0.820021	1.76598	0
	12618.1	0.166605	0.0142084	0.000232022	38.5151	3.26258	0.809732	1.61991	0
	8694.12	0.0840165	0.00973011	0.000268992	28.5205	3.32398	0.805227	1.85249	0
	4381.87	0.0940479	0.00490848	0.000192174	63.8174	3.92771	0.822879	2.69916	-1.67557e-16
	7818.84	0.105403	0.00880877	0.000265346	40.2923	3.5896	0.822889	1.99622	0
	177.967	0.0832891	0.000961403	<0.0001	774.614	8.5317	0.448306	12.9758	0
	2773.01	0.0727657	0.00323027	0.000139	74.0814	3.83526	0.771011	3.00085	0
	2494.92	0.137509	0.00286936	7.54482e-05	155.962	3.88395	0.787622	3.45072	-1.3254e-16
	3325.15	0.156226	0.00383666	5.69865e-05	129.956	3.87092	0.780394	3.22742	0
	3667.5	0.114034	0.00417563	9.64172e-05	91.5601	3.87529	0.812678	2.80856	0
	3506.93	0.192495	0.00402209	6.13641e-05	151.166	3.74813	0.769564	2.96513	-3.1967e-16
	6426.67	0.158154	0.00723111	0.000100516	72.2219	3.45396	0.8174	1.97458	0
	1397.03	0.104084	0.00167707	8.53666e-05	196.26	4.62333	0.74585	4.9114	0
	6484.31	0.0543629	0.0073501	0.000398635	25.0255	3.76193	0.826588	2.18883	0
	2434.44	0.132141	0.00279042	<0.0001	152.873	4.16861	0.775933	3.59065	0
	12079.1	0.12099	0.0137358	0.000356189	29.5858	3.30303	0.828149	1.61212	0
	3895.82	0.145102	0.00451503	9.49285e-05	104.173	3.84538	0.773915	2.76084	-1.67321e-16
	6021.03	0.128522	0.00680093	0.000186035	63.3336	4.55331	0.808857	2.09954	0
	2409.62	0.157493	0.00282907	8.4506e-05	174.636	3.99852	0.742917	3.58896	1.23783e-16
SA32-7	9365.99	0.189581	0.0106746	0.00036284	58.5864	3.31496	0.807061	1.84433	-2.90545e-16
	7943.63	0.197213	0.00911255	0.0011098	70.4355	3.41127	0.784363	2.0317	0
	6761.11	0.202737	0.00782271	0.000146422	85.4731	4.45288	0.785579	2.09904	-3.80101e-16
	9598.24	0.197279	0.0110564	0.000978445	59.22	3.44746	0.804934	1.90256	0
	4162.11	0.198531	0.00475116	8.29424e-05	134.293	3.66986	0.777284	2.48215	1.95008e-16
	9152.2	0.223044	0.0105073	0.000155504	69.6058	3.50003	0.798737	1.97815	2.56567e-16
	5895.98	0.144395	0.00512771	0.00277587	102.803	3.67813	0.791014	2.73618	1.76505e-16
	1369.6	0.104911	0.00164832	8.46971e-05	209.208	4.73897	0.749367	4.56724	1.64143e-16
	1399.08	0.138158	0.00168174	5.05992e-05	250.171	4.5836	0.721225	4.49675	0
	2305.77	0.116797	0.00271128	0.000100604	137.421	3.94434	0.761217	3.48021	0
	450.19	0.0988843	0.000579236	<0.0001	447.689	5.58339	0.595203	6.00582	-1.05947e-16
	1291.65	0.121993	0.00159025	6.23213e-05	225.335	4.8148	0.71597	3.7685	0
	1893.66	0.135018	0.0023094	6.01963e-05	182.881	4.14931	0.72898	3.75793	2.27843e-16
	6683.16	0.152882	0.00760138	0.000158646	66.2364	3.48358	0.805667	2.28818	0
	4404.39	0.201696	0.00515035	9.79129e-05	127.2	3.64193	0.786136	2.69449	0
	6237.95	0.221677	0.00720868	0.000618751	100.47	3.44163	0.793026	2.42461	2.12875e-16
	5827.31	0.19923	0.006777	0.000119076	95.2824	3.51134	0.781981	1.98407	0
SA05-3	9698.74	0.261458	0.0113589	0.000880879	77.6809	7.90203	0.801117	1.78948	-5.02487e-16
	10894.9	0.261321	0.0128036	0.000391937	65.5998	5.91024	0.804993	1.74357	0
	706.394	0.211101	0.000897377	<0.0001	585.658	5.94435	0.579911	7.11757	3.3588e-16
	8605.93	0.203587	0.00998044	0.000305355	66.7415	4.6903	0.792404	1.95983	0
	7935.27	0.280845	0.00927045	0.00022749	97.8875	3.59422	0.775607	1.89193	0
	3152.77	0.297932	0.00375691	<0.0001	240.441	5.20076	0.718181	3.34082	0
	2538.97	0.292975	0.00299075	<0.0001	300.783	4.35801	0.720891	3.59326	0
	4621.24	0.383305	0.00549546	<0.0001	219.533	4.15948	0.753094	3.06821	-2.78379e-16
	1368.04	0.314349	0.00164667	<0.0001	519.664	5.03358	0.63971	4.30827	3.2765e-16
	6379.14	0.37588	0.00737052	0.000118865	163.668	4.68382	0.757465	2.12194	3.57459e-16
	16941.8	0.267264	0.019701	0.000476196	44.3415	3.39901	0.796145	1.25238	-4.17294e-16
	3073.99	0.256888	0.00365041	7.49958e-05	219.735	6.5715	0.739952	3.16569	-3.41553e-16
	10692.3	0.239058	0.0123355	0.000296807	63.6668	3.4204	0.8003	1.7506	0
	14341.7	0.206482	0.0161163	0.000525121	43.763	4.3621	0.802724	1.26944	-6.41583e-16
	5064.44	0.318563	0.00587061	0.000142644	172.443	5.37355	0.766782	4.51602	2.92802e-16
	1185.12	0.391814	0.0014935	<0.0001	665.975	6.39379	0.552856	6.93468	3.20505e-16
	51322	0.192908	0.0587299	0.00199762	11.1123	4.0182	0.820768	0.916163	-9.65065e-16
	3654.74	0.133475	0.00417973	0.000214415	107.303	5.79489	0.773356	2.58749	0
	3626.43	0.234611	0.00435884	0.000120522	168.747	3.91203	0.749016	3.09136	0
	8984.2	0.147636	0.0105644	0.00175178	45.8956	3.39292	0.800829	1.84391	-2.83934e-16
SA14-1	10347.4	0.291226	0.0121408	<0.0001	78.3922	3.38039	0.788762	1.65204	0
	112626	0.469027	0.129996	0.000223998	12.1014	3.20903	0.819983	0.721448	0
	67239.2	0.509621	0.077879	0.000100544	21.9644	3.29431	0.814866	0.842523	0
	255954	0.310088	0.296338	0.000223305	3.50335	3.11059	0.820463	0.629119	0
	20009	0.538083	0.023195	<0.0001	76.7397	3.9468	0.792747	1.15397	0
	17444.4	0.487009	0.0204784	7.8507e-05	77.9531	3.2582	0.792683	1.33215	4.0926e-16
	80759.4	0.365155	0.0937666	0.000156115	13.0156	3.1562	0.818383	0.792392	0
	5644.81	0.543139	0.00707974	<0.0001	221.441	3.44139	0.662599	2.3241	2.22097e-16
	32035.6	0.251863	0.0365973	<0.0001	23.3814	4.47421	0.822258	1.05434	7.5312e-16
	4362.79	0.527246	0.00530231	<0.0001	294.779	4.3593	0.718195	5.09789	0
	7477.3	0.542637	0.00858736	<0.0001	201.79	5.65033	0.757091	2.57564	2.44119e-16
	145.114	0.456715	0.000408233	<0.0001	1621.25	5.40131	0.142324	14.9252	4.40698e-17
	79383	0.62173	0.0922839	0.000100926	22.4519	3.13979	0.815576	0.803884	0
	73217.4	0.632992	0.0851972	7.59182e-05	24.6187	3.16169	0.814096	0.812262	0
	11147.1	0.483921	0.0128365	<0.0001	123.704	5.79596	0.77816	1.7125	0
	29725.1	0.631087	0.0345976	<0.0001	60.3083	3.31454	0.806434	1.186	0
	959.537	0.455712	0.00132911	<0.0001	820.194	5.19629	0.509667	5.66742	-1.20637e-16
	1601.13	0.533588	0.00204452	<0.0001	669.638	4.0656	0.589014	3.90652	0
	9785.82	0.51441	0.0116385	<0.0001	141.904	3.40412	0.771607	1.80734	0
SA04	2171.25	0.189682	0.00261141	8.08049e-05	228.864	4.08484	0.725621	3.30044	0
	2724.44	0.0736091	0.00324125	0.000169068	74.059	3.98347	0.782015	3.05225	-1.461e-16
	3406.28	0.100093	0.00397589	0.000133276	82.7077	3.81795	0.791785	3.04726	0
	1899.78	0.109839	0.00229214	<0.0001	148.918	6.48109	0.747644	3.98002	0
	11358.8	0.0828105	0.0135113	0.000441249	20.4057	3.55281	0.813644	1.51846	0
	745.656	0.103935	0.00100264	5.86926e-05	333.931	6.01067	0.663942	6.01953	-1.96383e-16
	1423.81	0.0602216	0.00168058	7.82339e-05	115.706	4.52985	0.792248	3.67391	0
	3861.56	0.117802	0.00461848	0.000187381	82.9653	3.66839	0.781688	2.70203	1.79211e-16
	3319.88	0.0933066	0.00392084	0.000184078	81.9061	4.07076	0.810555	2.77896	-3.14053e-16
	5406.59	0.182812	0.0063658	0.000230143	93.097	3.50337	0.780881	2.22484	0
	1908.25	0.0527688	0.00212067	0.000220164	88.3525	5.49841	0.772139	4.00267	-1.61426e-16
	957.403	0.0758299	0.0017465	<0.0001	209.368	5.25728	0.749004	5.56853	0
	1763.26	0.12689	0.00216721	7.70285e-05	182.579	4.24015	0.725848	3.59544	-2.33038e-16
	7703.88	0.0987886	0.00905596	0.000287633	36.6372	3.43609	0.81637	2.14178	2.41374e-16
	111.762	0.176829	0.000264579	<0.0001	1224.18	8.89026	0.231138	20.7642	7.69823e-17
	5342.96	0.0717115	0.00633748	0.000461556	37.3931	4.21779	0.807416	2.43134	0
	348.05	0.171555	0.000506484	<0.0001	809.084	5.8693	0.46769	8.20187	-1.47602e-16
	55.831	0.130652	0.000128366	<0.0001	1371.2	9.56364	0.179299	28.6338	3.11364e-16
	7466.33	0.183493	0.00884176	0.000166685	68.2943	3.40742	0.799808	2.00732	0
	1652.84	0.147824	0.00201091	5.3556e-05	232.579	4.30122	0.754007	3.59751	0
	4940.99	0.0815267	0.00588166	0.000187601	45.9544	3.46762	0.801476	2.36368	-2.16725e-16
	2142.92	0.115473	0.00470657	8.13441e-05	144.247	4.05056	0.780109	2.927	2.99656e-16
	3512.26	0.1178	0.0041892	0.000156229	92.5156	3.82487	0.789328	2.99713	1.54956e-16
aWithin run background-corrected mean 207Pb signal in cps (counts per second).
bU and Pb concentrations and Th/U ratio were calculated relative to the primary reference material.
cCorrected for background, within-run Pb/U fractionation (in case of 238U/206Pb) and subsequently normalised to the primary reference material (ID-TIMS value/measured value).
dRho is the 238U/206Pb uncertaintly correlation coefficient.
eDenotes excluded values from the age calculation including samples that were clear outliers and those where the 207Pb cps <0.
Acuracy and reproducibility were checked by repeated analyses of secondary reference materials; data given as mean with 2 standard deviation uncertainties.

## Sheet: U-Pb LA-ICPMS data pt 2
213 μm laser ablation spot size
All samples were run on a single analysis day
sample	207Pba	Ub	Pbb	Thb	238Uc	±2s	207Pbc	±2s	rhod	Excluded measurement
	(cps)	(μg/g)	(μg/g)	U	206Pb	(%)	206Pb	(%)
SA27-5	24612.6	0.350815	0.0272794	0.00181163	43.1114	3.05559	0.82444	1.24074	-4.6855e-16
	18082.2	0.24916	0.0199636	0.00175814	41.6722	4.12358	0.818815	1.32058	0
	32116	0.420263	0.0358596	0.00190932	38.9953	2.5568	0.823459	1.06382	0
	7197.12	0.30211	0.00810409	0.000707796	118.309	2.60045	0.785585	2.15815	1.58259e-16
	6699.9	0.381126	0.00776854	0.000480579	156.37	2.81217	0.771541	1.87613	1.68343e-16
	6489.4	0.34379	0.00750729	0.000538992	147.302	2.39225	0.773416	2.04171	-1.81844e-16
	21177.7	0.246123	0.0234442	0.00211936	35.568	5.83966	0.826527	1.9633	0
	40062.7	0.451244	0.0455462	0.00249168	33.0828	2.11573	0.823986	1.07608	0
	46533.4	0.260511	0.0525807	0.0107423	16.5187	2.1009	0.825684	0.956975	4.41769e-16
	28857.8	0.385743	0.0327199	0.00206894	39.0994	2.26657	0.814908	1.07797	3.63516e-16
	47232.3	0.687551	0.0537095	0.00215598	42.0677	2.09715	0.809684	0.912437	0
	25999	0.270607	0.0283496	0.00258488	33.6787	5.45915	0.824737	1.02601	0
	9711.18	0.424886	0.0112715	0.000647276	122.267	2.6612	0.779758	1.71494	3.89227e-16
	17745.7	0.271328	0.0203155	0.00176942	44.0778	2.34373	0.809049	1.25186	3.02717e-16
	32864	0.762843	0.0377249	0.00454002	66.0794	2.22498	0.8084	0.991629	0
	35498.6	0.244929	0.0408876	0.00443731	19.9641	3.97875	0.823124	0.951866	0
	28555.1	0.22688	0.0317427	0.00306091	24.437	4.72364	0.81858	1.22584	-6.13547e-16
	31391.4	0.341755	0.0362435	0.0024008	31.4503	2.40338	0.818379	1.07823	0
	3245.79	0.264305	0.00389553	0.000355394	207.871	3.07657	0.735825	2.47671	-2.33124e-16
	5692.73	0.349388	0.0067644	0.000489069	162.616	2.6031	0.753162	2.15406	1.58399e-16
	26240.3	0.43829	0.0304451	0.00172503	47.643	2.12624	0.815632	1.18969	-3.5112e-16
	12466.7	0.34372	0.0147007	0.00121791	75.7766	2.68797	0.783851	1.52942	2.16048e-16
	8137.12	0.380932	0.00955806	0.000700468	127.696	2.57128	0.774047	1.52254	0
	11608.2	0.328857	0.0136503	0.000922879	77.8976	2.29729	0.788623	1.65994	2.32912e-16
	19822.8	0.421261	0.0233488	0.00219727	59.6198	2.38584	0.806279	1.15451	0
SA32-5	26255	0.546058	0.0306518	0.000266597	58.5511	2.89427	0.80759	1.12191	0
	273940	0.147199	0.317046	0.0126232	1.55818	2.5344	0.827411	0.528496	6.63106e-16
	97357.8	1.07415	0.113383	0.000527824	31.287	2.2194	0.816986	0.656129	6.09925e-16
	112962	0.822693	0.131572	0.000713031	20.7441	2.33159	0.816855	0.810672	0
	135745	1.08942	0.158528	0.000672214	22.831	2.2144	0.819356	0.633569	0
	34070.9	0.750996	0.0398258	0.000291153	61.6672	2.2723	0.804896	0.947187	4.12666e-16
	41398.4	0.786969	0.0486082	0.000305985	53.0793	2.2901	0.807258	0.968902	0
	69866.5	1.13012	0.0821328	0.000327743	45.135	2.01322	0.808276	0.793871	0
	54901.2	1.33142	0.0636117	0.000240707	68.1243	2.0277	0.800939	0.979193	4.4733e-16
	56483.9	1.20024	0.0668573	0.000206663	58.6848	2.23601	0.801715	0.966708	0
	78233.5	1.22782	0.090627	0.000314984	44.4585	2.0463	0.809284	0.75368	5.75896e-16
	51580.5	1.30711	0.0602202	0.000213715	70.622	2.01655	0.797101	0.908154	0
	86262.6	1.07876	0.102123	0.000423802	34.6674	2.04014	0.82142	0.800527	-5.43832e-16
	59958.3	1.3016	0.0701328	0.000219707	60.891	2.20044	0.803555	1.06397	3.79368e-16
	52588.7	1.34451	0.0614254	0.000206011	71.307	2.06555	0.80026	0.84478	5.09004e-16
	53382.9	1.02521	0.0633037	0.00023779	53.0784	1.99841	0.807468	0.861096	0
	57016.3	1.21253	0.0680962	0.000257279	58.2495	2.02546	0.801059	0.848744	0
	87780.1	1.12401	0.104345	0.000473325	35.6545	2.35236	0.81111	0.711075	-5.30984e-16
	65430.2	1.24143	0.0764328	0.000258871	53.5524	2.04204	0.811971	0.793919	0
	17009.3	0.883915	0.0204923	0.00267356	137.798	3.29007	0.765525	1.24649	-4.33148e-16
	20806.3	0.922771	0.0250416	0.000170227	118.342	2.19559	0.782929	1.22044	3.31461e-16
	19887.6	0.845716	0.0237592	0.00156337	114.73	2.76417	0.774784	1.36711	0
	46509.5	1.19837	0.0556916	0.000601186	70.7205	2.48191	0.800549	0.92743	-3.85863e-16
	51798.9	1.12425	0.0623016	0.000284004	58.863	2.12755	0.798561	0.884428	0
	109858	1.32445	0.128929	0.000384877	33.9975	2.78448	0.813019	0.644448	-4.94958e-16
	19545.3	1.04001	0.0235049	0.000218395	140.083	2.21402	0.773702	1.37643	0
SA35-5	1074.26	3.65684	0.00175697	2.06505e-05	5021.02	3.85448	0.468056	5.37877	8.56804e-17
	8239.48	4.51131	0.0099637	0.0011065	1438.56	8.87456	0.700932	3.15081	0
	2326.9	3.88801	0.00303147	8.16227e-05	3335.81	3.39052	0.610164	3.51892	0
	2811.86	6.18527	0.00374418	0.000129756	4003.46	3.61681	0.559584	3.42663	-2.8666e-16
	5674.14	4.16063	0.00714517	0.0012287	1801.98	5.59437	0.714965	3.03032	2.09566e-16
	2707.58	4.57603	0.00389548	0.000341255	3175.17	3.9295	0.586823	4.14675	-3.27044e-16
	2290.99	4.74457	0.00302755	2.7015e-05	3962.4	3.68217	0.563014	3.87221	-2.49171e-16
	1460.47	2.18393	0.00382524	2.23756e-05	2995.48	4.19674	0.620625	5.08436	0
	1324	5.34196	0.00202389	1.29717e-05	5619.32	3.51021	0.44731	4.58584	0
	1674.81	2.89169	0.00224593	2.16787e-05	3316.63	3.68637	0.597603	3.80686	-1.2658e-16
	1512.62	4.39655	0.00223959	7.3844e-06	4608.25	3.80547	0.515565	4.09006	-1.14128e-16
	1089.03	4.99536	0.00170652	2.24583e-06	5905.87	3.40121	0.425303	5.42064	2.89046e-16
	1438.84	4.10457	0.00206248	2.71578e-06	4570.3	3.39009	0.51541	4.77255	0
	987.461	4.29067	0.00150846	2.44265e-06	5949.32	3.87876	0.41624	5.51981	-8.29686e-17
	735.817	6.19387	0.00137481	6.6465e-06	7461.83	3.64072	0.296567	5.79992	2.52373e-16
	1121.37	4.69697	0.00174382	2.55629e-06	5641.6	3.35401	0.441159	4.76851	2.22134e-16
	5347.48	3.80833	0.00541779	0.00127954	2647.54	10.2759	0.658781	2.57091	0
	3000.48	5.38153	0.00396308	0.000112646	3479.81	3.14734	0.594105	2.95613	1.90925e-16
	1268.42	4.64773	0.00187237	5.41495e-05	5399.28	4.793	0.475932	5.90558	1.25513e-16
	586.592	3.51475	0.000971505	3.40428e-06	6495.58	4.25928	0.360434	6.91224	3.62015e-16
	1207.98	4.50517	0.00181767	4.93515e-06	5402.56	3.99748	0.470709	5.69397	0
	439.264	5.07959	0.000952684	1.89024e-06	8145	4.12892	0.239749	6.46559	2.66162e-16
	1377.12	5.08946	0.00208466	1.95127e-05	5442.84	4.72981	0.452863	4.91368	0
	2032.23	5.53462	0.00283313	6.74641e-05	4720.45	4.77502	0.522033	4.14529	-1.79486e-16
	1758.94	4.74349	0.00264678	1.03555e-05	4043.31	8.04814	0.533925	10.3301	1.70931e-16
	1223.85	5.44417	0.00192201	1.78684e-06	5705.83	3.33803	0.424668	4.56584	-1.16552e-16
	1219.5	5.07819	0.00196225	1.10176e-05	5728.71	3.45918	0.455134	4.57912	-1.12144e-16
	1321.25	4.83286	0.0020021	9.1823e-06	5263.14	3.25806	0.475482	4.89279	-1.11433e-16
SA35-7	7103.76	4.09206	0.00898223	0.000521506	1389.1	3.01263	0.73338	1.8597	-3.17061e-16
	4361.63	5.09132	0.00563963	0.000268194	2598.37	3.67888	0.676352	2.53186	1.9071e-16
	1877.71	5.02608	0.00271407	0.000272107	4333.31	3.181	0.529441	3.64809	0
	11734.1	2.27649	0.0142688	0.000616289	526.368	3.63097	0.80527	2.03189	-4.81545e-16
	5403.52	5.04128	0.0070312	0.000172003	2065.73	2.84139	0.692515	3.11475	0
	6285.35	4.99899	0.0083236	0.000461879	1800.86	2.49028	0.705795	2.17528	-1.6396e-16
	2882.53	4.78146	0.00382727	0.000167868	3345.9	4.00948	0.622214	3.3091	0
	6917.76	4.53051	0.0088041	0.00089826	1540.12	3.02569	0.727342	2.26486	0
	2666.09	5.63757	0.00365507	0.000179105	3853.79	2.96866	0.587827	3.35875	0
	2360.43	4.37166	0.00339558	0.000144266	3492.09	3.55295	0.596172	3.76272	1.32874e-16
	1653.51	5.18287	0.00247345	7.56621e-05	4870.27	3.52427	0.511913	4.14094	1.2172e-16
	5170.52	3.75802	0.00663812	0.000187241	1701.1	2.89192	0.728364	2.31316	2.65545e-16
	1724.09	5.57958	0.00258257	6.24261e-05	4955.55	3.05828	0.507167	3.50969	3.3099e-16
	3233.6	4.53802	0.00436482	0.000135023	2816.91	3.37528	0.638596	2.9046	0
	6805.41	4.33584	0.00876963	0.00022975	1509.07	2.6735	0.738903	2.19051	0
	3776.07	4.11827	0.00487108	0.000321764	2451.67	3.82831	0.685187	2.88889	0
	8416.61	4.54665	0.0103071	0.00121681	1427.31	5.78614	0.732601	1.63152	0
	4756.51	4.93081	0.00639745	0.000110092	2317.71	2.86539	0.691243	2.54279	0
	2259.96	5.39491	0.00315993	0.000122309	4136.95	3.39767	0.563175	3.54406	-1.47519e-16
	5920.36	4.21267	0.0076526	0.000800417	1673.55	3.45985	0.726218	2.34068	0
	2063.2	5.37945	0.00292881	8.99097e-05	4433.09	3.48929	0.557772	3.57311	0
	4625.71	4.71334	0.00621372	0.000183007	2175.23	3.31112	0.687514	2.88645	1.85862e-16
	88253.6	5.72216	0.0970873	0.014406	235.582	12.395	0.816614	0.836254	0
SA4-2a	42230.2	0.49913	0.0542349	0.000171232	30.606	2.16934	0.818236	0.575325	0
	36046.5	0.582052	0.045936	9.52308e-05	41.8512	1.8872	0.813471	0.689536	0
	59249.3	0.520779	0.0758624	0.000176853	22.8945	1.89034	0.824918	0.537808	0
	93453.2	0.534462	0.119968	0.000322459	14.8256	1.80183	0.824005	0.504436	0
	142038	0.497297	0.188601	0.000526409	8.5226	2.43897	0.828577	0.401851	0
	78163.5	0.490917	0.100713	0.000313716	16.3332	2.04078	0.824261	0.545753	-7.9746e-16
	124387	0.512279	0.160947	0.000473607	10.626	1.80767	0.823421	0.510831	0
	137587	0.55395	0.177863	0.000460499	10.426	1.8096	0.827696	0.514445	-4.77033e-16
	63810.8	0.397837	0.0825822	0.000718716	16.1497	1.8955	0.824501	0.621556	0
	29596.7	0.544831	0.0389728	0.000129396	46.1779	1.9251	0.811501	0.678487	0
	65289.9	0.57079	0.0844152	0.000211458	22.5927	2.07343	0.822284	0.644515	6.64626e-16
	79835.5	0.448278	0.101619	0.000291107	15.1581	3.36024	0.824586	0.595131	8.88275e-16
	99156.3	0.541972	0.127178	0.000338358	14.341	2.65324	0.824833	0.543377	0
	64065.8	0.552692	0.0828259	0.000258117	22.3905	2.41991	0.824539	0.658561	0
	40153.8	0.554686	0.0523042	0.000127235	35.1482	2.00534	0.814501	0.648387	6.83091e-16
	70289.4	0.554297	0.0914677	0.000219761	20.1379	1.91798	0.824797	0.539516	4.29163e-16
	50593.7	0.553524	0.0660546	0.000215623	28.0152	2.19207	0.821595	0.802298	0
	57453.6	0.580514	0.0756492	0.000146456	25.5336	1.93386	0.817206	0.605851	0
	43607.1	0.584487	0.0573789	0.000163401	33.7587	1.86328	0.814167	0.763083	3.12335e-16
	49872.2	0.511479	0.0649358	0.000187227	26.1356	2.18997	0.81909	0.550823	7.36292e-16
	94074.9	0.542326	0.12384	0.000312921	14.6258	1.80456	0.822515	0.519901	-4.73345e-16
	132387	0.541773	0.173478	0.000511453	10.4127	1.82432	0.824408	0.53078	-4.58621e-16
	113022	0.618697	0.148053	0.000381464	13.9774	1.87306	0.826148	0.509475	0
SA4-2b	111944	0.491286	0.147711	0.000664797	11.0985	2.00476	0.819977	0.680762	-6.50791e-16
	127424	0.538853	0.167946	0.000741382	10.6986	2.00708	0.820878	0.852823	-5.18891e-16
	53526.5	0.607381	0.0707431	0.000260767	28.7018	2.0747	0.821166	0.877492	0
	36389.9	0.484655	0.047393	0.00023103	34.1089	2.85124	0.819602	1.1524	0
	83201.1	0.538855	0.109523	0.000457289	16.5454	3.1106	0.822833	0.662822	0
	59000.2	0.506456	0.0753224	0.000416855	23.2232	4.42196	0.826003	0.879391	0
	55656.9	0.561814	0.0734275	0.000334575	25.6865	2.27466	0.824251	0.82892	-4.71055e-16
	67987.1	0.487513	0.0881539	0.000445488	18.929	3.93639	0.816331	0.847721	0
	24713.4	0.470089	0.0327337	0.000150705	47.0076	2.16947	0.807033	1.19408	3.42857e-16
	6491.14	0.437963	0.00881077	5.8764e-05	160.718	3.98705	0.759342	1.78177	2.5005e-16
	53719	0.44201	0.0713082	0.000370206	20.6033	2.57271	0.81653	0.917205	0
	36059.8	0.521671	0.0471394	0.000244924	37.6607	4.05259	0.813914	1.08338	-8.09185e-16
	63423.2	0.580749	0.0837535	0.000304567	23.3862	3.01218	0.823741	0.864722	-6.81982e-16
	63800.1	0.566836	0.0849952	0.000388281	22.234	2.15123	0.819603	0.772297	0
	23104.4	0.503617	0.0315509	0.000165359	53.3141	2.46339	0.80387	1.33386	0
	6941.4	0.510479	0.0095303	5.06922e-05	167.521	2.83048	0.747201	2.21359	-2.83513e-16
	58860.6	0.514909	0.0790667	0.000358612	21.6807	2.16619	0.817637	0.850522	0
	84241	0.453212	0.11281	0.000404139	13.4271	2.06665	0.825638	0.705562	-6.09112e-16
	15117.6	0.302903	0.0200633	0.000109623	49.7306	2.85263	0.812882	1.44614	4.30599e-16
	20179.2	0.314606	0.0274575	0.000156604	38.2687	2.20596	0.817273	1.27009	0
	98317.1	0.500316	0.132758	0.000421204	12.572	2.0297	0.827379	0.713825	-6.13024e-16
	46356.3	0.463407	0.0629251	0.000349614	24.5731	2.26083	0.823117	0.897167	-4.37884e-16
	45226.4	0.521088	0.0609879	0.000244436	28.5887	3.63244	0.812258	0.983521	0
	73139.2	0.492355	0.100061	0.000427131	16.4116	2.06459	0.822948	0.680522	-6.32156e-16
	39020.5	0.517091	0.0531079	0.000184281	32.0332	2.69829	0.809512	1.03997	-3.16513e-16
	29109.3	0.56686	0.0398047	0.000197721	47.2946	2.30719	0.811576	1.15143	0
	62831.2	0.606922	0.0859754	0.000343749	23.6445	2.03172	0.822486	0.789226	0
	53385.8	0.548875	0.0735754	0.000284471	24.8784	2.01774	0.816009	0.79111	0
	38116.6	0.524523	0.0525266	0.000201587	33.2769	2.61747	0.814689	1.07809	0
	66826.5	0.493556	0.091079	0.000383674	18.0505	3.40433	0.815795	0.763797	6.83158e-16
	31678.5	0.512706	0.0436322	0.000209738	38.8498	2.13851	0.811572	1.12372	0
SA1-2	22405	0.466478	0.0307952	0.00110394	49.5943	2.12826	0.806171	1.29604	0
	12300.2	0.32457	0.0173216	0.00154808	61.7396	2.29813	0.799509	1.41854	2.72447e-16
	12502.3	0.360714	0.0174195	0.00159505	67.1537	2.20748	0.79031	1.2279	0
	18894.1	0.424112	0.0261499	0.000976819	53.0171	2.30168	0.80314	1.46852	-2.62771e-16
	13751.1	0.416755	0.0191461	0.000689185	70.8028	2.30135	0.79339	1.39519	2.76621e-16
	17588.8	0.410737	0.0244797	0.0010065	55.4095	2.21516	0.802212	1.31051	0
	16594.5	0.397814	0.0230246	0.00101871	55.8189	2.1999	0.794526	1.40562	-2.8723e-16
	12886.7	0.256152	0.01782	0.00318529	46.9268	2.49518	0.801942	1.29417	0
	17898.3	0.273201	0.02507	0.00164597	36.0913	2.22237	0.812288	1.13659	0
	20460	0.393565	0.0281375	0.00122116	46.3442	3.30655	0.795976	1.06568	0
	16675.7	0.292004	0.0232666	0.00127979	41.2529	2.17812	0.805014	1.22776	0
	18557.4	0.389563	0.0261671	0.0010211	48.7556	2.1418	0.795752	1.31242	0
	19870.2	0.382121	0.0278049	0.00602331	45.3599	2.31058	0.810141	1.41878	2.70934e-16
	19119.9	0.431001	0.0268937	0.00110312	52.3897	2.23412	0.798242	1.27413	0
	19232.5	0.479848	0.0268405	0.000900798	57.806	2.17201	0.79741	1.04331	0
	17875	0.418298	0.0254929	0.00114488	54.014	2.17613	0.798132	1.09379	0
	17010.2	0.504696	0.0241633	0.000736768	67.623	2.20273	0.790514	1.14773	3.51315e-16
	13018	0.381873	0.0184071	0.00162236	67.6411	2.36664	0.792528	1.63032	2.30195e-16
	15406.5	0.320952	0.0215014	0.00197926	48.58	2.29749	0.802158	1.53935	0
	23122.4	0.481423	0.0326071	0.0012265	48.5294	2.19453	0.801942	1.2612	3.20903e-16
	16981.6	0.47762	0.0240973	0.000835381	65.4741	2.3738	0.79024	1.27185	2.94185e-16
	15960.1	0.449698	0.0227912	0.00215736	65.157	2.28962	0.788378	1.6363	0
	12369.8	0.38316	0.0177693	0.00485755	72.4355	2.8448	0.787634	1.20591	5.17804e-16
	24745.8	0.479469	0.0346385	0.00231372	45.2801	2.96836	0.798888	1.18739	0
	19625.9	0.364575	0.0278309	0.00195212	43.0985	2.23408	0.802184	1.45484	0
	16146.3	0.438737	0.0230851	0.00485498	62.7576	2.51643	0.799125	1.35671	-2.60152e-16
	14626.2	0.481706	0.0212594	0.00159232	74.6525	2.38589	0.790008	1.1074	-3.36161e-16
	14668.3	0.434033	0.0208291	0.000714823	67.6908	2.28365	0.796484	1.34031	0
SA14-3	9379.71	0.79021	0.0137354	2.55771e-05	178.394	2.58516	0.756243	1.48137	2.31927e-16
	100967	1.01418	0.144203	0.000101915	23.3778	2.00839	0.819472	0.72264	0
	60544.9	0.945685	0.0870153	5.11944e-05	36.0192	2.98809	0.811239	0.899738	0
	1541.09	0.850276	0.00277212	1.08797e-05	801.007	3.40198	0.513703	3.6599	2.85338e-16
	42260	0.893401	0.053702	5.14553e-05	63.7387	10.2629	0.803432	1.0764	-1.2864e-15
	86435.2	0.948329	0.123858	8.6427e-05	25.1958	2.23154	0.812094	0.752151	5.29165e-16
	36750.1	1.02274	0.0528299	3.11516e-05	63.1351	2.15524	0.801175	0.98769	0
	46206.6	0.952302	0.0613161	6.19012e-05	56.2839	8.66856	0.808046	0.98781	0
	10241.1	0.822323	0.0135554	2.96884e-05	214.494	8.7642	0.753865	2.06469	0
	5953.92	0.669246	0.00858484	1.75343e-05	239.119	2.59604	0.749594	2.45287	0
	4481.01	1.04969	0.00680394	2.64316e-05	441.17	3.40527	0.650198	2.77015	0
	8986.26	0.849062	0.0131761	2.77063e-05	202.349	2.86763	0.751225	2.12903	2.90954e-16
	3451.43	0.713882	0.00532437	2.17889e-05	394.923	3.45354	0.677184	2.77907	0
	2632.69	1.02521	0.00413414	7.88324e-06	640.714	4.51543	0.55972	3.67977	-2.13816e-16
	2348.16	0.807734	0.00369838	2.62162e-05	589.544	3.52839	0.608096	3.5136	0
	2556.06	1.15792	0.00413607	7.92206e-07	705.611	3.19848	0.553835	3.44246	1.61331e-16
	16863	1.02604	0.0240066	2.02873e-05	142.173	5.06176	0.771554	1.45754	0
	14403.7	1.02808	0.0210362	1.50719e-05	153.647	2.33958	0.771118	1.62829	0
	14125	0.973805	0.0210361	2.48168e-05	149.019	2.24258	0.776606	1.63676	0
	11646.9	0.955918	0.0171483	1.77338e-05	178.491	3.14855	0.764784	1.77543	-3.17773e-16
	4592.45	0.911417	0.00707538	1.86139e-05	378.706	2.68866	0.691031	2.78754	2.37014e-16
	265.468	0.899349	0.00115147	6.65377e-05	1708.74	4.45318	0.17571	11.8286	-6.74461e-17
	12596.8	0.876272	0.0188159	4.44676e-05	148.329	2.7192	0.768468	1.72273	-1.89601e-16
	1672.15	0.771592	0.0187765	6.92818e-05	690.52	4.54985	0.538563	3.94543	0
	1552.59	1.12493	0.00285828	2.72925e-05	924.499	3.41313	0.466828	3.75864	-1.38467e-16
	4556.66	1.13431	0.0072107	5.57303e-05	456.542	2.99543	0.656415	2.31671	0
	2892.83	0.791471	0.00451693	2.91752e-05	527.974	4.89919	0.615356	3.84206	-1.88743e-16
	2928.19	0.906985	0.00468838	6.18928e-06	543.61	4.14695	0.617692	3.50767	0
	5316.65	0.844844	0.00810135	1.55203e-05	313.331	2.63175	0.716253	2.58067	1.30774e-16
	37513	0.8494	0.0554583	4.87914e-05	50.3877	2.40436	0.803804	0.990544	0
	30526.1	1.08037	0.0458936	2.10015e-05	78.4732	2.45645	0.805705	1.11437	0
	40608.5	0.999041	0.0597094	4.99181e-05	54.9305	2.34095	0.808578	0.984079	0
	10757.8	1.02147	0.0165351	1.36209e-05	196.882	2.42451	0.755468	1.68265	-2.17712e-16
SA10-4	977.964	0.110449	0.00159698	0.000119014	204.189	3.9911	0.660468	5.60703	-7.93788e-17
	1485.76	0.149532	0.00254267	0.000167258	188.937	3.90565	0.681421	3.93589	-2.31113e-16
	1326.92	0.164423	0.00217601	8.8858e-05	224.431	4.30615	0.646109	5.00968	1.64687e-16
	1586.76	0.287297	0.00285581	8.87176e-05	285.913	3.64368	0.600449	4.14052	-1.17743e-16
	3313.71	0.222453	0.00491479	0.00020314	142.348	5.31055	0.734849	3.41296	-3.92031e-16
	640.301	0.163099	0.00128644	6.69991e-05	364.85	4.69815	0.531975	6.22436	1.21489e-16
	153.028	0.142141	0.000580788	3.13779e-05	679.527	6.65809	0.28327	13.8412	2.31306e-16
	7698.6	0.113637	0.0112936	0.000840349	34.603	4.2696	0.802826	2.2922	0
	748.389	0.265926	0.00153566	4.98397e-05	451.994	3.91226	0.463063	5.45308	1.66529e-16
	740.073	0.177642	0.00126905	7.83178e-05	362.58	5.60504	0.524147	7.01209	-9.03928e-17
	16253.1	0.13019	0.0244558	0.000947362	17.7863	2.61071	0.812496	1.61873	-2.10168e-16
	3370.95	0.16162	0.00530665	0.000257157	95.7085	3.09196	0.741857	3.44854	1.66595e-16
	2157.07	0.250025	0.00339109	9.77116e-05	212.377	4.04406	0.67466	3.86538	2.27274e-16
	5002.66	0.383195	0.00775585	0.000405321	153.079	3.69101	0.713209	2.6078	-1.84548e-16
	4124.22	0.404509	0.00636444	0.000126486	185.814	3.02225	0.697084	3.14155	1.87092e-16
	3025.63	0.1927	0.00426368	0.000131722	150.182	8.45475	0.712678	3.55037	0
	2022.94	0.183714	0.00327931	0.000112471	169.719	3.59608	0.694154	3.99389	2.47363e-16
	1882.84	0.143569	0.00299012	0.00013874	142.699	3.54158	0.694591	3.96417	0
	1505.7	0.185131	0.0023693	0.000143576	220.566	3.66858	0.663767	4.54508	-2.13069e-16
	1361.8	0.148131	0.0022325	0.000166167	201.702	4.1051	0.686128	4.83236	-1.79092e-16
	5751.78	0.201761	0.0053506	0.00273142	234.01	3.99681	0.65438	3.6122	-2.46079e-16
	1053.97	0.21756	0.00204392	7.4433e-05	312.842	4.01138	0.574143	5.73008	3.09126e-16
	166.625	0.159444	0.000601539	-8.54596e-06	647.382	5.74695	0.272089	13.2965	3.71941e-16
	523.828	0.12265	0.000975077	4.50459e-05	328.662	4.86464	0.531346	7.91998	0
	392.153	0.0986562	0.000763108	6.01441e-05	363.574	5.81284	0.536272	8.68182	0
	215.177	0.220822	0.000761892	5.25259e-05	646.29	5.07412	0.241624	10.2811	1.36204e-16
	12338.2	0.134401	0.0184264	0.000762961	24.8043	4.91846	0.81177	1.58015	4.57123e-16
	1885.44	0.148234	0.003077	0.000166126	148.722	3.53635	0.715248	4.37389	0
SA09-3	10867.4	1.43765	0.016907	6.16577e-06	265.529	2.62841	0.756596	1.82211	-1.85452e-16
	19754.2	2.20629	0.0302348	1.93805e-05	230.191	3.51419	0.756269	1.3945	0
	26129.1	2.20066	0.0400123	2.11423e-05	175.131	2.15117	0.773084	1.2019	0
	19520.7	2.91548	0.0303411	2.07353e-05	297.571	2.17672	0.74411	1.25378	0
	1845.31	2.78919	0.00354411	9.5513e-07	1577.11	3.13007	0.397269	3.51701	0
	3150.66	3.52707	0.00566479	6.17156e-06	1375.8	2.82935	0.469195	2.9385	-2.13658e-16
	712.778	2.3975	0.00172227	3.03285e-06	2094.4	3.63128	0.238263	5.666	8.63364e-17
	2788.76	1.99833	0.00434153	6.01327e-06	1197.79	7.34146	0.479859	6.55448	0
	2260.55	3.14092	0.00444588	4.63619e-06	1491.26	3.1209	0.40368	3.49764	-1.62733e-16
	40639.6	1.77334	0.0611712	5.08675e-05	94.4472	2.91153	0.79719	1.06649	0
	23773.5	2.8951	0.0354596	3.02115e-05	267.475	4.74151	0.753179	1.62922	0
	26200.7	2.18912	0.0399665	3.21269e-05	178.329	3.71443	0.770977	1.20484	0
	11784.5	1.88622	0.0176357	7.79639e-06	343.842	5.80988	0.734561	1.77122	-6.90479e-16
	27511.8	1.51576	0.0422427	3.82822e-05	117.356	2.26079	0.800563	1.1628	0
	15191.4	2.84083	0.0240297	1.07875e-05	362.115	2.97389	0.722615	1.34842	4.42975e-16
	11343.3	1.52967	0.0175055	8.44076e-06	272.188	3.06461	0.75684	1.58207	0
	5957.99	2.47568	0.00958825	7.55787e-06	702.792	4.22785	0.621837	2.36271	-3.55656e-16
	17729.6	1.2982	0.0275616	1.02892e-05	152.209	3.43988	0.777634	1.46578	3.52304e-16
	1741.22	3.51112	0.0036878	3.62414e-06	1765.89	2.97699	0.336155	4.00839	1.48862e-16
	34447.6	2.70696	0.0523765	3.79587e-05	168.612	3.78329	0.784206	1.05649	0
	9242.41	2.21611	0.0127942	2.01814e-05	604.495	8.91175	0.671654	2.94795	-5.40925e-16
	28457.7	2.03175	0.0439133	4.95375e-05	150.303	2.43123	0.789189	1.22597	0
	22103.4	2.41873	0.0342798	2.31794e-05	224.444	2.57517	0.768298	1.3687	-2.51991e-16
	20041.1	1.76853	0.0314288	1.35553e-05	179.18	3.14921	0.769234	1.30732	0
	4434.25	1.66837	0.00719926	1.49486e-07	673.822	6.12653	0.630253	3.25571	0
SA26-2	30069.2	8.25341	0.0475678	6.93876e-05	560.424	2.0739	0.787359	1.04739	4.08886e-16
	31641.1	6.35018	0.0490325	7.27958e-05	429.457	3.12993	0.806501	1.11997	0
	49819.1	8.00789	0.0777185	9.04129e-05	338.841	2.44299	0.810114	0.916408	-3.96725e-16
	51572.6	9.70823	0.0806839	0.000132309	394.425	2.20388	0.80412	1.01626	0
	54183.2	8.37911	0.0848179	0.000186292	326.49	2.1353	0.814798	0.812852	0
	47173.6	7.60767	0.0739521	0.000115481	338.877	2.08618	0.807249	0.944738	0
	64656.7	9.87726	0.101631	0.000163668	319.752	2.14694	0.808975	0.850867	-4.86204e-16
	47629.3	9.54697	0.0749423	8.39854e-05	415.918	2.0542	0.801978	0.907331	0
	31868.9	10.8053	0.0505902	6.52939e-05	683.009	2.25851	0.78399	0.998336	0
	17916.7	8.19128	0.0282752	6.56805e-05	908.965	3.06898	0.764918	1.449	0
	31112.5	9.03332	0.0494426	7.636e-05	585.176	2.51038	0.783304	1.10051	0
	30115	9.47529	0.0477593	7.2371e-05	639.773	2.75864	0.787261	1.17128	0
	36906.4	9.23259	0.0585196	9.14459e-05	514.122	2.69645	0.795792	1.08244	0
	56833.7	11.3666	0.0907623	0.000128016	413.465	2.09896	0.801424	0.834469	0
	29009.1	9.76706	0.0464675	6.64202e-05	677.312	2.17842	0.787401	1.12758	3.61584e-16
	46601.7	10.3389	0.073991	8.72938e-05	457.082	2.22978	0.800172	1.00264	0
	52203.3	11.2748	0.0829882	9.17876e-05	442.778	2.1576	0.799933	0.942308	0
	21178.8	8.76615	0.0339493	6.52856e-05	816.151	2.53654	0.772819	1.31349	0
	17866.9	7.18134	0.0285297	8.95683e-05	799.758	2.73881	0.768972	1.29084	0
	46803	9.21209	0.0744486	0.000117711	405.464	2.10174	0.803919	0.837602	0
	27770.8	8.26698	0.0443277	6.83635e-05	597.556	2.16083	0.786927	1.04675	0
	42457.9	10.2635	0.0673818	9.43162e-05	497.053	2.12793	0.801012	0.917409	-4.54968e-16
	29830.5	8.3467	0.0481019	5.9764e-05	563.184	2.2475	0.785886	1.14715	0
	60381.2	9.97061	0.0958995	0.000129789	342.462	2.2406	0.814716	0.843999	-4.69671e-16
	61264.6	9.06127	0.0966226	0.000125072	311.444	2.58319	0.811868	0.936	0
	81123.8	8.92315	0.12873	0.000164268	230.43	2.09986	0.815914	0.684146	0
	33811.3	7.78962	0.0542338	6.7096e-05	467.097	2.24177	0.798122	1.03932	0
	45943	8.5087	0.0742704	0.000121472	378.094	2.13775	0.799691	0.946307	-4.39048e-16
SA20-5	28734.2	1.48538	0.0465841	0.00017308	104.412	2.17049	0.804074	1.14838	-3.56334e-16
	5842	2.11425	0.0126955	0.000319742	726.9	6.35457	0.728561	2.53909	4.40378e-16
	17385.6	1.61166	0.0280056	0.000173947	187.865	2.26943	0.796243	1.50803	0
	9750.35	1.60015	0.0157514	0.000660557	328.465	2.58818	0.783092	1.84239	0
	34722.4	1.64145	0.0541354	0.00922742	102.508	3.73519	0.811421	1.31089	0
	6153.73	1.68689	0.0103042	9.14026e-05	504.435	2.44538	0.740553	1.90112	0
	10864.8	2.00968	0.0176062	8.78354e-05	360.661	2.45917	0.769918	1.70219	-2.1218e-16
	18125.6	2.26847	0.0302028	0.000156131	247.365	2.26149	0.798574	1.42668	0
	25422.1	1.86476	0.0408728	0.000172457	149.869	2.18739	0.803298	1.22131	0
	17969.3	1.89291	0.0287064	0.00014917	219.906	3.6869	0.791753	1.40199	3.43657e-16
	11988.3	2.5451	0.0196418	7.07444e-05	405.734	2.43332	0.760857	1.85019	0
	18217.2	1.90252	0.0295322	0.000149356	210.812	2.26813	0.799679	1.43917	0
	7348.48	1.79132	0.0121031	4.39036e-05	464.508	2.91526	0.755078	2.27102	0
	3919.11	1.90472	0.00692236	5.00267e-05	867.29	2.75346	0.717397	2.31154	2.79093e-16
	21952.6	2.35546	0.035682	0.000145892	217.647	2.41235	0.803073	1.32217	0
	5063.28	2.21896	0.00865974	6.89923e-05	788.537	2.71222	0.721835	2.67295	-1.22514e-16
	16080.2	2.19321	0.0261768	0.000166662	275.512	2.89076	0.787313	1.52917	0
	22391.6	2.21876	0.0366874	0.000121362	198.552	2.18297	0.801188	1.29773	0
	12675.1	1.85897	0.0207189	0.000150153	284.016	2.76426	0.77339	2.62458	1.22422e-16
	11072	1.61528	0.0184061	0.000107659	284.408	2.36546	0.781815	1.71889	4.36883e-16
	15149.7	1.73694	0.0247319	0.000121164	230.654	2.27758	0.804387	1.55059	-2.51496e-16
	14072.4	2.07409	0.0233541	0.000125648	285.485	2.31723	0.777154	1.66888	0
	50889.2	1.82519	0.0815973	0.018548	75.4318	4.01436	0.817317	1.11192	0
	26845.9	0.886532	0.0582915	0.00366322	33.4565	17.4076	0.525764	12.9384	0
SA19-3	31741.2	0.799298	0.0526439	4.59664e-05	50.9271	3.19017	0.801005	0.99204	-5.6129e-16
	28193.5	1.42606	0.0472351	2.08665e-05	98.7239	2.18249	0.797315	1.2135	0
	12299.9	1.39621	0.0208734	2.17765e-05	215.024	2.33345	0.775009	1.64011	0
	10446.6	1.67004	0.0173282	1.33766e-05	311.265	2.37636	0.784664	1.80208	-2.07402e-16
	31849.9	1.74594	0.0527205	3.09498e-05	108.838	2.45518	0.788276	1.20819	-2.99421e-16
	39475.2	1.22955	0.0658315	3.54669e-05	61.4717	2.30626	0.803413	0.925371	-4.16175e-16
	25331.5	1.38622	0.0424075	1.82299e-05	107.332	2.15253	0.80367	1.17979	0
	24138.6	1.09719	0.0406421	2.40095e-05	88.6228	2.74413	0.796894	1.28377	-5.04243e-16
	12467.5	0.380269	0.0239778	0.000192457	40.4213	12.6927	0.608944	14.7626	3.03364e-16
	18187.8	0.721951	0.0496886	4.06685e-05	77.5776	2.70042	0.807818	1.74845	-1.88112e-16
	26348.9	1.14446	0.0441067	1.70784e-05	85.0616	2.09688	0.804857	1.24412	-3.4046e-16
	12424.9	0.934022	0.0210448	1.92167e-05	144.202	2.27242	0.789716	1.72032	0
	30468.8	0.445527	0.0505607	5.38904e-05	29.2363	3.24226	0.809913	1.19504	0
	27136.6	0.350871	0.0458765	0.00014039	25.6306	2.32276	0.812719	1.17497	0
	21795.5	1.28361	0.0367914	1.32994e-05	115.522	2.28753	0.808756	1.36123	-2.85235e-16
	8979.84	1.91517	0.015214	8.9676e-06	399.563	2.59187	0.758645	1.90057	0
	7567.85	1.79226	0.0127425	1.64926e-05	444.892	2.44952	0.762085	2.18538	-1.65918e-16
	5765.62	1.69136	0.00968337	8.3555e-06	535.144	2.50299	0.745661	2.29176	1.54836e-16
	10012.4	1.41415	0.0170348	1.13504e-05	268.246	2.49805	0.780931	1.76419	2.01537e-16
	22617	1.71645	0.0377302	1.2219e-05	148.871	2.14176	0.79799	1.27983	0
	20801.4	1.8704	0.0349214	1.48308e-05	175.181	2.20917	0.791849	1.4133	0
	16745.2	1.64118	0.027805	8.40605e-06	192.932	2.4334	0.796324	1.55665	0
	15104.8	2.02197	0.0253489	6.46879e-06	259.585	2.4505	0.79286	1.65039	0
	12882.3	1.6001	0.022335	9.11573e-06	231.77	2.7058	0.771594	1.45372	-2.258e-16
	26371.4	1.39048	0.0447853	2.81116e-05	102.206	2.20632	0.800527	1.22614	0
	18044.9	0.621587	0.0307686	2.53707e-05	66.837	2.22086	0.802966	1.41285	0
	15696.3	0.611003	0.0266118	1.34615e-05	75.2521	2.22377	0.802774	1.43972	0
	21735.4	1.09051	0.0367099	2.81631e-05	98.2447	2.24274	0.810393	1.33042	-2.97667e-16
SA20-2	45631	1.72959	0.0758901	0.000411253	75.0654	2.07425	0.805949	0.92716	-4.61833e-16
	70054	1.33068	0.118877	0.000879618	37.0271	2.02494	0.809258	0.862426	5.08587e-16
	80799.6	1.27241	0.137413	0.00104069	30.5782	2.09473	0.806892	0.705578	-6.00933e-16
	92762.8	1.60866	0.155242	0.000804059	34.4316	2.22882	0.811557	0.70998	0
	90619	2.06697	0.152158	0.000740949	45.0921	2.03357	0.812537	0.666501	-6.55301e-16
	83213	1.4634	0.141488	0.000770902	34.3842	2.35303	0.814847	0.707571	-5.33461e-16
	80781.5	1.54896	0.138218	0.000756125	37.0471	2.03756	0.80848	0.703719	-6.19427e-16
	195725	1.7779	0.328257	0.00219214	17.9735	1.99583	0.81502	0.579064	0
	219091	1.5741	0.374501	0.00252985	13.9584	2.08464	0.813441	0.550799	0
	233226	1.87859	0.391144	0.00217727	16.0018	2.04049	0.817174	0.525762	8.27899e-16
	57056.9	1.84952	0.0963426	0.000445297	63.8257	2.02741	0.81118	0.706324	6.20233e-16
	151424	1.79526	0.254579	0.00179932	23.4023	2.0129	0.814221	0.661138	6.67399e-16
	236014	1.68928	0.396532	0.00306233	14.1102	1.9832	0.813899	0.580132	0
	117761	1.15887	0.202875	0.00203398	18.9663	2.39522	0.811233	0.653048	5.67818e-16
	65324.8	1.47516	0.112131	0.000637467	43.6253	2.04759	0.812864	0.817271	0
	72178.4	1.33587	0.124004	0.000830247	35.8978	2.0822	0.81384	0.721567	5.91154e-16
	119096	1.41318	0.204734	0.00267589	22.8918	2.3877	0.812857	0.68501	0
	110656	1.27188	0.189537	0.00309045	22.3822	2.04545	0.819552	0.706583	0
	67445.8	1.40325	0.115255	0.000943263	40.4994	2.35236	0.811828	0.856712	-4.40718e-16
	74497.3	1.30846	0.128838	0.00110781	33.4886	2.27786	0.806208	0.800206	0
	98766.1	1.73514	0.167069	0.00127179	34.6634	2.95838	0.815965	0.734636	0
	151436	1.47146	0.259165	0.00205254	18.9178	2.47272	0.812976	0.570806	0
	136904	1.54399	0.235138	0.00146845	21.8204	2.06775	0.814782	0.653774	0
	82021.2	1.28559	0.141238	0.00101847	30.2826	2.31678	0.811789	0.715308	5.35947e-16
	94695.1	1.39408	0.163651	0.00102896	28.2237	1.99917	0.810716	0.726923	-3.05585e-16
SA07-5	2352.74	0.127942	0.00473012	0.000142643	97.3033	3.44044	0.754463	4.14485	-1.24568e-16
	3188.33	0.126943	0.00578653	7.24013e-05	70.9226	2.90775	0.751033	3.04369	-2.00711e-16
	2774.13	0.127611	0.00489922	0.000981065	80.8303	3.22503	0.744741	3.48723	3.15897e-16
	2903.04	0.118872	0.00508423	4.76755e-05	74.2498	3.0977	0.765543	3.08995	1.85583e-16
	2626.5	0.123443	0.0046316	4.67837e-05	82.1291	3.34612	0.740356	3.88666	-1.36588e-16
	3065.97	0.118115	0.00552224	0.000299574	69.9943	3.21359	0.770454	3.99585	1.38334e-16
	3032.45	0.129259	0.00549995	0.000836553	76.0954	3.47312	0.756152	3.74844	0
	3321.36	0.11836	0.0059632	0.000101804	62.44	3.07882	0.745251	3.20167	0
	3197.39	0.147906	0.00564007	7.87994e-06	80.5437	3.18123	0.739506	3.23498	-1.72609e-16
	3394.67	0.121858	0.00611676	8.3628e-05	65.946	2.82068	0.771891	2.91839	2.15791e-16
	2947.83	0.0978974	0.00525085	5.52513e-05	60.8818	3.22934	0.777562	3.63415	-1.5136e-16
	3275.69	0.158858	0.00605719	6.41881e-05	83.2426	2.83296	0.725109	2.96229	-2.11671e-16
	3458.51	0.148299	0.00612487	0.000110994	75.9295	3.01986	0.752679	3.26442	1.80193e-16
	2394.28	0.0794191	0.00443777	8.95122e-05	58.4315	3.53561	0.752443	4.12284	0
	2849.82	0.101036	0.00513817	0.000144102	61.5341	3.22116	0.736017	3.15758	0
	2954.39	0.114567	0.00522472	7.42541e-05	69.6219	2.90596	0.762188	3.35884	0
	3345.28	0.134168	0.00597649	6.75395e-05	70.3299	2.82493	0.747545	3.1147	0
	3245.7	0.145498	0.00579091	5.9766e-05	78.9254	3.07583	0.7536	3.0207	0
	2572.13	0.0668499	0.00479883	0.000105555	42.5947	7.19616	0.790639	3.7477	5.26932e-16
	3012.35	0.116615	0.00534992	7.40593e-05	68.8337	3.08866	0.755986	3.10336	0
	3660.65	0.108012	0.00636089	0.000127821	53.6914	3.71783	0.77832	2.71298	-3.52229e-16
	3334.36	0.109675	0.00601333	5.96299e-05	57.8925	2.98509	0.753345	2.93693	0
	3710.73	0.149404	0.00669245	7.37981e-05	71.4009	2.88256	0.759537	2.92517	2.10669e-16
	3107.28	0.120658	0.00565146	0.000405932	68.9047	3.07771	0.760825	3.12287	0
	2854.69	0.103668	0.00546656	0.000104721	60.841	3.01356	0.734222	3.37682	0
SA5-2	208.905	0.478024	0.000579874	1.1275e-05	1435.93	5.69723	0.271101	11.6527	3.21086e-16
	3615.91	0.0637141	0.0057507	0.00051958	42.8705	8.20669	0.789811	3.52267	0
	205.509	0.322482	0.000689372	6.78387e-05	1267.24	6.86018	0.333815	11.0123	9.40536e-17
	95.0401	0.411791	0.000549904	6.1882e-05	1680.53	6.03725	0.172623	16.2026	7.26383e-17
	1232.43	0.413301	0.00228875	9.96857e-05	510.254	5.4103	0.62069	5.8097	0
	151.209	0.48524	0.000606587	2.26073e-05	1542.15	5.46416	0.230499	13.5546	2.87808e-16
	259.727	0.487116	0.000810398	0.000142651	1360.03	5.25951	0.322594	9.70161	-6.9626e-17
	235.383	0.41227	0.000694204	6.14146e-05	1263.74	5.79797	0.303454	9.55722	0
	6000.54	0.430972	0.0310971	0.000202197	827.479	4.43689	0.500018	5.80281	1.37989e-16
	5402.15	0.224024	0.00927576	7.40927e-05	81.9575	7.34702	0.789047	3.00168	0
	1871.43	0.325484	0.00353906	7.32339e-05	292.071	4.01252	0.705606	4.13073	2.14346e-16
	1002.83	0.322025	0.0019543	0.000126806	481.834	4.63825	0.636858	5.55643	-1.37851e-16
	254.904	0.381089	0.000767305	0.000143887	1181.39	6.77528	0.352825	10.1927	2.0578e-16
	1653.24	0.314926	0.00290324	0.000163734	335.858	5.43405	0.696844	4.27958	3.05538e-16
	761.608	0.226964	0.00146719	6.14569e-05	448.025	4.97036	0.65078	7.05906	-1.01257e-16
	13142.1	0.269737	0.0237339	0.000107683	38.6073	9.14335	0.824558	3.48561	0
	2797.19	0.304931	0.00471328	4.57929e-05	235.191	10.2045	0.752968	4.49644	0
	14441.5	0.290645	0.0248251	0.00131265	40.3535	5.16062	0.809709	1.7988	0
	4758.37	0.369597	0.00859419	0.000443126	141.269	3.49525	0.775678	2.56401	3.96426e-16
	4374.02	0.368008	0.00768809	0.000293676	155.218	4.97285	0.756161	2.71664	0
	3890.35	0.296623	0.00689319	0.000214316	141.885	4.19476	0.771155	3.07713	0
	6380.3	0.359991	0.0114411	0.000390887	101.491	2.50985	0.77557	2.17824	1.6246e-16
	9467.61	0.0224448	0.0164949	0.00478926	4.48926	3.45732	0.813841	2.04431	0
	16046.5	0.352436	0.0285365	0.000780713	41.1818	2.66347	0.808781	1.8088	-1.84358e-16
	13255.5	0.464942	0.0235537	0.000442181	64.511	2.3537	0.789861	1.57066	-2.40251e-16
	28178.3	0.336033	0.0499231	0.00161583	22.3412	2.23566	0.810157	1.13769	-3.49197e-16
	4165.91	0.342389	0.00742537	0.000318215	148.747	3.87736	0.772907	3.00284	0
	7898.54	0.339248	0.0139696	0.00042446	80.7973	3.24124	0.802346	2.12007	2.58505e-16
	17897.7	0.364703	0.0311053	0.000947515	38.9376	3.25681	0.808708	1.43747	3.79435e-16
SA7-1	726878	2.01002	1.25205	0.600255	5.33301	2.50054	0.806936	0.469566	0
	6927.04	0.756347	0.0307482	0.00135652	206.626	4.32954	0.800332	4.92335	0
	5797.26	0.646541	0.010384	0.000394262	205.952	3.58972	0.804255	2.5928	1.90854e-16
	4327.89	0.534344	0.0154685	0.000713176	254.769	6.04896	0.810214	3.29046	-3.56987e-16
	3118.01	4.38286	0.00631174	0.000113692	2046.47	6.61563	0.693263	4.4125	0
	35136.5	1.20634	0.0581456	0.030767	69.5243	6.22339	0.786575	2.03841	0
	20676.7	2.28172	0.0604295	0.00792335	208.373	7.41055	0.788025	1.84226	-5.20461e-16
	15707.3	6.3984	0.0280473	0.00100413	728.568	3.6177	0.741733	1.60281	0
	4038.97	2.5911	0.00878106	0.000430117	869.298	8.48122	0.751257	2.94339	0
	14268	3.02262	0.0255711	0.000173464	382.214	2.94535	0.791953	1.87492	0
	151799	0.772832	0.251837	0.297649	10.8803	4.84818	0.80647	0.629471	0
	5975.76	0.794279	0.0106377	0.0018004	251.231	3.77773	0.811671	3.12771	1.5034e-16
	13369.9	1.76415	0.0224197	0.00621484	270.416	11.1689	0.794	2.8003	9.08729e-16
	139841	1.80731	0.244619	0.0107945	25.2489	4.53016	0.815968	2.3366	0
	4438.44	1.24067	0.00836375	0.00246921	509.157	4.56712	0.786624	3.16962	2.4542e-16
	1463.36	0.140407	0.00285785	0.00315993	177.598	4.56213	0.79632	5.50611	0
	7427.77	7.0371	0.0289406	0.000650708	499.598	7.23648	0.767521	2.30855	0
	2766.06	0.477898	0.00517497	0.00193907	308.835	4.00226	0.770791	4.23102	2.09802e-16
	38604.6	1.60477	0.0701554	0.0346384	74.1309	5.35974	0.80053	1.59275	0

## Sheet: Reference material LA-ICPMS pt1
WC-1 = carbonate reference material
ASH15 = flowstone, speleothem from Negev desert, Israel
sample	207Pba	Ub	Pbb	Thb	238Uc	±2s	207Pbc	±2s	rhod	Excluded measurement
	(cps)	(μg/g)	(μg/g)	U	206Pb	(%)	206Pb	(%)
NIST614	1.33839e+06	0.819517	2.25771	0.833336	1.22076	0.315463	0.871144	0.142368	0
	1.34422e+06	0.833388	2.26384	0.927107	1.23938	0.360046	0.870541	0.136392	0
	1.31623e+06	0.822834	2.2188	0.899493	1.24866	0.268736	0.87165	0.161913	0
	1.31367e+06	0.820723	2.21593	0.94271	1.24574	0.30862	0.870373	0.131304	3.42466e-16
	1.3001e+06	0.816038	2.19467	0.949394	1.25254	0.261767	0.87088	0.127625	-4.15403e-16
	1.3207e+06	0.818743	2.23282	0.922859	1.23715	0.302635	0.871658	0.133261	0
	1.30294e+06	0.825374	2.23446	0.93225	1.24375	0.257768	0.870544	0.128354	4.1945e-16
	1.3053e+06	0.819382	2.23686	0.915252	1.23463	0.309868	0.871848	0.153858	0
	1.29807e+06	0.82766	2.25432	0.928473	1.24052	0.258639	0.870741	0.128185	0
	1.31215e+06	0.828829	2.28388	0.909859	1.22439	0.246964	0.87086	0.160225	1.75358e-16
	1.26443e+06	0.831839	2.27493	0.923496	1.23661	0.250988	0.871787	0.162338	0
	1.27111e+06	0.829097	2.28791	0.874812	1.22374	0.239876	0.869882	0.182149	1.5881e-16
	1.19447e+06	0.801055	2.20863	0.791766	1.22759	0.332206	0.872347	0.152659	0
	1.21615e+06	0.816742	2.24163	0.913494	1.2387	0.204375	0.869491	0.154924	2.19151e-16
	1.17069e+06	0.821808	2.26095	0.862976	1.23747	0.267213	0.871879	0.175096	0
	1.15679e+06	0.810031	2.23263	0.899262	1.23602	0.27906	0.870459	0.166942	0
	1.14567e+06	0.842069	2.29189	0.925098	1.2521	0.292642	0.871216	0.141079	3.36141e-16
	1.12705e+06	0.820875	2.259	0.938623	1.23817	0.313318	0.869769	0.195495	0
	1.09847e+06	0.85243	2.32925	0.958311	1.24695	0.316628	0.870461	0.168135	-2.60682e-16
	1.07513e+06	0.831954	2.28382	0.991932	1.24228	0.236587	0.871889	0.174334	1.68235e-16
	1.02625e+06	0.833387	2.27435	0.93413	1.24869	0.313764	0.870405	0.172626	0
	1.00608e+06	0.813964	2.22826	0.936719	1.24892	0.288083	0.873312	0.16414	0
	959321	0.814428	2.23305	0.857539	1.24391	0.354941	0.872024	0.174037	4.49316e-16
	961090	0.795623	2.23744	0.815764	1.21046	0.350457	0.870375	0.214235	1.8484e-16
	925714	0.811847	2.22205	0.932196	1.24112	0.316471	0.869654	0.169418	2.58837e-16
	944421	0.819827	2.26735	0.896793	1.23154	0.341139	0.870472	0.201045	-4.04692e-16
	914723	0.834717	2.27695	0.941935	1.24809	0.273098	0.870638	0.157373	3.22902e-16
	909397	0.811949	2.26471	0.858614	1.22258	0.413638	0.870682	0.214513	0
	890669	0.825247	2.27204	0.941755	1.23624	0.347541	0.871715	0.174166	0
	897291	0.825119	2.29302	0.890054	1.22295	0.384375	0.871019	0.214857	-3.36082e-16
	877200	0.837414	2.29093	0.915709	1.24446	0.312695	0.870769	0.195306	2.27239e-16
	868763	0.827659	2.27315	0.933653	1.23948	0.299552	0.873121	0.180184	0
	834139	0.811935	2.22412	0.875985	1.23757	0.335895	0.868421	0.158609	2.60488e-16
	867266	0.840507	2.3001	0.959019	1.24793	0.278793	0.87125	0.180631	0
	837812	0.810494	2.25525	0.84877	1.22736	0.364315	0.873655	0.246496	0
	832321	0.829101	2.24218	0.943126	1.26472	0.258662	0.869258	0.175049	0
	826369	0.810758	2.25081	0.879505	1.22942	0.278761	0.871522	0.193426	-2.57379e-16
	831434	0.820541	2.2663	0.957824	1.23646	0.263794	0.869452	0.216635	0
	835639	0.815054	2.28415	0.853338	1.23428	0.4598	0.872141	0.282655	0
	849951	0.847082	2.34796	0.908264	1.23318	0.424252	0.871505	0.20795	0
	829696	0.818584	2.29203	0.921952	1.23658	0.464683	0.869019	0.298296	-4.00476e-16
	820486	0.820402	2.27381	0.930844	1.24362	0.616447	0.872171	0.268195	0
WC1	39122.4	1.3621	0.0642601	0.000171443	22.9323	3.09004	0.105875	1.07405	1.07046e-15
	49409.1	1.51661	0.0746274	0.000289505	22.7479	3.10859	0.114851	1.02892	5.55371e-16
	36869.8	1.37362	0.0628528	0.000200285	23.2922	3.07492	0.0996859	0.888264	-6.5036e-16
	47524.1	1.443	0.0715306	0.000234608	22.6893	3.0921	0.115834	1.1273	0
	42519.9	1.62128	0.0737123	0.000243762	23.5251	3.07831	0.0994696	1.05424	0
	54690.6	1.56112	0.080894	0.00027757	22.2972	3.08154	0.130268	1.25289	9.20197e-16
	42563.3	1.44499	0.0712862	0.000290974	22.6862	3.10015	0.114713	1.79836	0
	52374.7	1.40948	0.0776005	0.000246524	21.8488	3.10249	0.142358	1.41941	-4.03377e-16
	41707.3	1.81103	0.0826822	0.000290957	23.5646	3.08308	0.0990721	1.65905	0
	53209	1.68738	0.0884241	0.000432886	22.4065	3.09498	0.132497	1.1558	-4.9658e-16
	52983.2	1.88966	0.0999944	0.000255493	22.3331	3.10132	0.135489	1.40092	0
	61675.5	1.79553	0.106443	0.000299237	21.1885	3.08773	0.16102	1.5663	0
	40739.8	1.97487	0.0940078	0.000263138	23.2144	3.08584	0.111968	0.897557	6.4135e-16
	42428.1	2.03007	0.0979859	0.000368743	22.9928	3.09854	0.111825	0.982377	0
	38306	2.00633	0.0959833	0.000338606	23.0814	3.08736	0.112303	0.888338	0
	42304.4	1.93354	0.097215	0.000285527	22.75	3.10551	0.121944	1.28641	-4.4465e-16
	45149.4	2.06521	0.108937	0.000346912	22.2301	3.13225	0.135994	1.08628	5.22075e-16
	39425.8	1.59436	0.0886507	0.000428004	21.813	3.10343	0.146763	1.90505	-6.00914e-16
	39138.4	1.83004	0.0942015	0.000416581	22.7071	3.1086	0.125959	1.22815	-4.65278e-16
	38370.3	1.84315	0.0939681	0.000390497	22.7388	3.11045	0.122402	1.0225	5.58528e-16
	37234.6	1.98837	0.0980258	0.000448528	23.0444	3.0967	0.120436	1.40664	4.07801e-16
	35735.4	1.65747	0.0869901	0.000580678	22.5373	3.10946	0.133621	1.62777	0
Anchor					0.0001	3	0.85	2
ASH15D	3318.52	0.201089	0.00224962	1.20234e-05	282.99	5.92347	0.740615	3.50276	3.42455e-16
	5219.23	0.55983	0.00363597	7.02076e-06	440.41	5.22962	0.674639	4.42968	-1.53362e-16
	7468.98	0.305353	0.00438305	5.70135e-05	270.294	11.9436	0.753864	3.29276	0
	146854	0.518953	0.0942017	0.000219384	18.8712	3.85972	0.858911	0.678922	6.77883e-16
	2746.87	1.20221	0.00232831	1.32089e-06	1155.57	4.78319	0.423461	4.48183	0
	625.798	0.80057	0.000702554	2.13996e-06	1687.29	5.43763	0.217461	14.7327	4.43474e-17
	7557.21	0.438198	0.00544112	3.87669e-06	265.071	7.82913	0.781096	2.89913	0
	1872.58	0.998864	0.00166375	2.43353e-06	1248.71	4.40188	0.413652	5.39026	-1.49731e-16
	1412.82	0.789417	0.00139926	3.38164e-06	1199.62	4.34006	0.394954	4.60683	0
	839.487	0.635912	0.000847373	1.41397e-05	1407.27	5.14675	0.339068	7.16049	0
	519.571	0.366106	0.00059317	8.74034e-06	1246.91	5.2221	0.377512	7.09013	9.59536e-17
	3224.99	0.920039	0.00315478	5.55649e-06	758.26	5.79823	0.57334	4.29301	0
	6160.4	0.654818	0.00601645	9.03203e-06	344.159	4.94191	0.746354	2.30044	0
	4521.36	1.28101	0.0100225	3.05942e-05	759.63	7.32634	0.567071	4.11808	0
	1968.42	0.936123	0.00244049	2.55899e-06	982.925	5.55013	0.489347	4.21592	-1.51833e-16
	505.761	0.849946	0.000877516	2.38313e-06	1590.21	5.17785	0.250166	7.81907	8.77517e-17
	1052.75	1.18396	0.00158539	4.4633e-07	1411.14	4.28759	0.329502	6.31725	0
	3445.94	0.957068	0.00406526	3.40122e-05	629.744	5.03612	0.603763	3.31935	2.12526e-16
	1811.71	1.49911	0.00264712	9.02895e-07	1184.38	3.77363	0.405824	3.52555	1.33519e-16
	482.495	0.399808	0.000857825	1.99589e-06	1236.25	6.49302	0.411354	8.59798	-1.27276e-16
	9287.93	0.627294	0.0105592	9.05546e-06	201.033	7.37473	0.797498	1.98894	4.84421e-16
	958.014	0.420548	0.00140126	4.83623e-05	845.131	5.71286	0.547486	7.74776	1.60531e-16
	2250.32	0.418493	0.00279542	8.30791e-05	454.178	8.09662	0.687463	5.46696	3.21048e-16
BraT	68127.6	3.50998	0.0534015	1.63005e-06	141.565	3.08681	0.443155	0.861607	6.679e-16
	59296	0.337644	0.0401196	6.94418e-06	25.3177	3.14551	0.713414	0.925613	0
	15852.9	9.65143	0.032795	7.10066e-06	301.289	3.08838	0.0805025	1.8952	0
	20305.5	0.564705	0.0147385	1.25609e-06	98.4764	4.60148	0.56113	1.66107	0	X
	39281.7	8.41827	0.0460798	9.18207e-06	251.286	3.09859	0.195792	1.09297	0
	10068.2	0.579444	0.00790095	8.27738e-07	162.334	4.09225	0.443614	2.66952	0	X
	37251.5	5.94271	0.0412352	2.71299e-06	225.485	3.11581	0.253735	0.911688	0
	20585.4	0.189755	0.015651	6.97788e-06	36.3379	3.23439	0.705577	1.41772	-3.87388e-16
	90807.3	2.88622	0.0794675	8.49128e-06	92.2714	3.15654	0.564457	0.725638	-7.7553e-16
	54491.4	2.89492	0.050177	1.60803e-06	131.515	3.18725	0.485276	0.946254	0
	66853.8	1.32599	0.0648145	3.11155e-07	57.0182	3.22237	0.63853	0.830838	0
	79695.6	0.705846	0.0753038	1.93321e-06	28.0285	3.1197	0.704348	0.809785	7.0315e-16
	38492.5	0.314471	0.0384438	1.31535e-05	25.5818	3.26898	0.747875	1.03361	-5.25731e-16	X
	92918.3	2.31832	0.0989699	4.05128e-06	64.1831	3.39703	0.626828	0.772833	-6.76621e-16
	119690	1.21165	0.130899	2.80109e-06	27.7663	3.14317	0.708965	0.715764	0
	155139	1.43867	0.169038	2.33731e-06	25.6324	3.09426	0.710968	0.670398	0
	73233.3	3.33353	0.0909436	1.24144e-06	93.0529	3.12411	0.561084	0.825102	0
	32171.1	0.30255	0.0359512	2.12488e-05	27.1203	3.59702	0.766774	1.17041	0	X
	7266.85	2.1698	0.0132749	3.37753e-06	243.561	3.2333	0.226677	2.07316	0
	84135.4	0.975795	0.100149	2.99084e-07	29.0393	3.10813	0.705024	0.763989	0
	4056.23	4.33129	0.0146075	1.73313e-06	302.877	3.17996	0.0820879	2.87902	1.94027e-16
	13676	9.07729	0.036695	2.49557e-05	287.126	3.11926	0.125571	1.87549	0
B6	9250.64	0.458329	0.00841438	3.06562e-05	100.034	3.81143	0.308424	4.24542	0
	149519	1.63211	0.104321	0.00457674	42.1639	3.21731	0.623785	0.783778	7.04441e-16
	109721	1.08659	0.0656812	0.00924058	49.9883	10.4494	0.527805	4.46871	0	X
	44044.4	1.02278	0.0340951	0.000427588	69.0252	4.63659	0.475209	2.29281	0
	33321.3	2.40879	0.0349813	0.000572023	113.245	3.24963	0.25751	2.85416	-1.91522e-16
	9926.33	1.28806	0.0128687	0.00186186	127.115	3.34729	0.163934	3.67467	-2.88834e-16
	11266	1.10301	0.0135172	4.32102e-05	119.683	3.42566	0.213879	4.03776	1.28424e-16
	19429.2	2.28339	0.0246798	0.000195376	124.718	3.12696	0.188214	1.8655	-3.04518e-16
	42332.1	2.58022	0.0426999	0.000315168	103.132	3.91938	0.297878	4.94939	9.15716e-17
	14171.6	0.480256	0.0132084	5.49661e-05	78.3918	3.72649	0.443351	1.89553	0
	4239.2	0.269998	0.00472631	0.000966499	99.1318	3.75668	0.296595	3.7616	-2.5141e-16
	36828.5	2.73757	0.0441578	0.000903387	107.872	4.30057	0.286661	5.444	1.51746e-16
	94333.3	1.57918	0.0912891	0.00280184	46.4692	3.19101	0.613584	0.881879	0
	87859.8	0.503658	0.0871754	0.000119355	18.1879	5.90734	0.76548	0.948498	-1.26812e-15
	21638.1	1.04572	0.025004	2.96564e-05	85.9195	4.84993	0.401887	3.6965	-3.96336e-16
	28851.2	1.53394	0.0366097	0.000289474	85.4404	3.8532	0.403327	2.47677	-1.86133e-16
	40758.1	0.312979	0.0432146	0.00127387	22.5413	3.25453	0.746656	0.995182	5.48453e-16
	16156.6	2.05224	0.027894	0.000659597	111.84	3.8849	0.237822	5.10695	8.95342e-17
	6096.11	1.45673	0.0139291	4.73665e-05	128.352	3.37573	0.142236	5.17325	1.01718e-16
	11504.6	0.305487	0.0144849	0.000478036	54.0968	5.8967	0.550589	3.26131	0
	15352.3	2.94624	0.0312149	0.000166246	126.029	3.39879	0.180957	4.25514	0
	42160.9	1.58223	0.0547526	9.59641e-05	68.3802	4.8583	0.489072	2.81364	-2.59901e-16
	57314.8	1.36952	0.0735881	0.00384829	48.0826	4.56807	0.590577	1.29616	-6.00025e-16

[truncated: 25 more sheets: Reference material LA-ICPMS pt2, U-Pb Meta Data, Carbonate Summary, SA01, SA04, SA05, SA07, SA09, SA10, SA11, SA14, SA17, SA18, SA19, SA20, SA21, SA25, SA26, SA27, SA30 …]
